# Supplementary material for: Optionality in Australian Football League draftee contracts
Source: PLoS One. 2023 Sep 14;18(9):e0291439. doi: 10.1371/journal.pone.0291439 (PMC10501648; doi:10.1371/journal.pone.0291439)
Supplement: S1 Data — (XLSX) [file pone.0291439.s002.xlsx]

## Sheet: Sheet1
year	pick	CareerGames	CareerSeasons	CareerSeason	CareerStatus	DTGames	DTSeasons	DTSeason	DTStatus	DT2Games	DTGames2	DTGames3	CareerGames2	CareerGames3	DT2Status	DT3Games	Career3Games	Career3Status	Career4Games	Career4Status	CareerHazard	CareerHazardDT	DTHazard	PlayedforDTin3	CareerBLV	DTBLV	DTBLV2	DTBLV3	CareerBLV2	CareerBLV3	DT2BLV	DT3BLV	Career3BLV	Career4BLV
2003	1	242	13	2016	R	211	11	2014	A	41	170	148	201	179	A	22	22	A	22	A	1	0	1	1	86	82	67	63	71	67	15	4	4	9
2003	2	196	13	2016	R	196	13	2016	R	33	163	141	163	141	A	22	22	A	19	A	1	1	1	1	24	24	23	20	23	20	1	3	3	2
2003	3	161	12	2015	R	155	10	2013	A	19	136	121	142	127	A	15	15	A	16	A	1	0	1	1	27	27	27	27	27	27	0	0	0	0
2003	4	198	13	2016	R	72	5	2008	A	21	51	32	177	158	A	19	19	A	20	A	1	0	1	1	9	2	2	0	9	7	0	2	2	0
2003	5	152	11	2014	D	90	6	2009	A	27	63	47	125	109	A	16	16	A	14	A	1	0	1	1	47	27	18	9	38	29	9	9	9	3
2003	6	116	11	2014	R	49	4	2007	D	24	25	4	92	71	A	21	21	A	4	D	1	0	1	1	4	0	0	0	4	4	0	0	0	0
2003	7	57	6	2009	D	57	6	2009	D	28	29	15	29	15	A	14	14	A	9	A	1	1	1	1	0	0	0	0	0	0	0	0	0	0
2003	8	75	9	2012	D	75	9	2012	D	15	60	56	60	56	A	4	4	A	8	A	1	1	1	1	0	0	0	0	0	0	0	0	0	0
2003	9	7	4	2007	D	7	4	2007	D	3	4	2	4	2	A	2	2	A	2	D	1	1	1	1	0	0	0	0	0	0	0	0	0	0
2003	10	8	5	2008	D	8	5	2008	D	4	4	4	4	4	A	0	0	A	1	A	1	1	1	1	0	0	0	0	0	0	0	0	0	0
2003	11	111	12	2015	R	111	12	2015	R	10	101	82	101	82	A	19	19	A	19	A	1	1	1	1	7	7	7	6	7	6	0	1	1	0
2003	12	46	7	2010	D	46	7	2010	D	12	34	24	34	24	A	10	10	A	7	A	1	1	1	1	3	3	3	0	3	0	0	3	3	0
2003	13	250	14	2017	R	250	14	2017	R	32	218	196	218	196	A	22	22	A	20	A	1	1	1	1	67	67	61	54	61	54	6	7	7	5
2003	14	6	4	2007	D	5	2	2005	A	5	0	0	1	0	A	0	1	A	0	D	1	0	1	0	0	0	0	0	0	0	0	0	0	0
2003	15	207	13	2016	R	135	9	2012	A	7	128	109	200	181	A	19	19	A	11	A	1	0	1	1	6	6	6	6	6	6	0	0	0	3
2003	16	0	3	2006	D	0	3	2006	D	0	0	0	0	0	A	0	0	D	0	D	1	1	1	1	0	0	0	0	0	0	0	0	0	0
2003	17	0	2	2005	D	0	2	2005	D	0	0	0	0	0	D	0	0	D	0	D	1	1	1	0	0	0	0	0	0	0	0	0	0	0
2003	18	3	4	2007	D	3	2	2005	D	3	0	0	0	0	D	0	0	D	0	D	1	0	1	0	0	0	0	0	0	0	0	0	0	0
2003	19	258	14	2017	A	258	14	2017	A	17	241	219	241	219	A	22	22	A	22	A	0	0	0	1	77	77	77	77	77	77	0	0	0	0
2003	20	151	14	2017	R	151	14	2017	R	24	127	117	127	117	A	10	10	A	0	A	1	1	1	1	4	4	4	4	4	4	0	0	0	0
2003	21	0	2	2005	D	0	2	2005	D	0	0	0	0	0	D	0	0	D	0	D	1	1	1	0	0	0	0	0	0	0	0	0	0	0
2003	22	12	3	2006	D	7	2	2005	D	7	0	0	5	0	D	0	5	D	0	D	1	0	1	0	0	0	0	0	0	0	0	0	0	0
2003	23	34	5	2008	D	34	5	2008	D	6	28	9	28	9	A	19	19	A	7	A	1	1	1	1	0	0	0	0	0	0	0	0	0	0
2003	24	13	5	2008	D	6	3	2006	D	3	3	0	10	7	A	3	3	D	4	A	1	0	1	1	0	0	0	0	0	0	0	0	0	0
2003	25	18	3	2006	D	18	3	2006	D	14	4	0	4	0	A	4	4	D	0	D	1	1	1	1	0	0	0	0	0	0	0	0	0	0
2003	26	6	4	2007	D	2	2	2005	A	2	0	0	4	0	A	0	4	A	0	D	1	0	1	0	0	0	0	0	0	0	0	0	0	0
2003	27	13	6	2009	D	13	6	2009	D	0	13	12	13	12	A	1	1	A	4	A	1	1	1	1	2	2	2	2	2	2	0	0	0	2
2003	28	51	7	2010	D	43	6	2009	A	2	41	34	49	42	A	7	7	A	11	A	1	0	1	1	3	3	3	3	3	3	0	0	0	2
2003	29	17	6	2009	R	17	6	2009	R	0	17	15	17	15	A	2	2	A	14	A	1	1	1	1	0	0	0	0	0	0	0	0	0	0
2003	30	76	9	2012	D	19	4	2007	A	1	18	6	75	63	A	12	12	A	6	A	1	0	1	1	0	0	0	0	0	0	0	0	0	0
2003	31	0	2	2005	D	0	2	2005	D	0	0	0	0	0	D	0	0	D	0	D	1	1	1	0	0	0	0	0	0	0	0	0	0	0
2003	32	0	2	2005	D	0	2	2005	D	0	0	0	0	0	D	0	0	D	0	D	1	1	1	0	0	0	0	0	0	0	0	0	0	0
2003	33	212	13	2016	R	205	12	2015	D	24	181	173	188	180	A	8	8	A	22	A	1	0	1	1	8	8	6	6	6	6	2	0	0	2
2003	34	0	2	2005	D	0	2	2005	D	0	0	0	0	0	D	0	0	D	0	AD	1	1	1	0	0	0	0	0	0	0	0	0	0	0
2003	35	1	3	2006	D	1	3	2006	D	1	0	0	0	0	A	0	0	D	0	AD	1	1	1	1	0	0	0	0	0	0	0	0	0	0
2003	36	46	7	2010	D	31	5	2008	D	4	27	18	42	33	A	9	9	A	8	A	1	0	1	1	1	1	1	1	1	1	0	0	0	0
2003	37	11	3	2006	D	11	3	2006	D	9	2	0	2	0	A	2	2	D	0	AD	1	1	1	1	0	0	0	0	0	0	0	0	0	0
2003	38	90	8	2011	R	90	8	2011	R	3	87	79	87	79	A	8	8	A	20	A	1	1	1	1	2	2	2	2	2	2	0	0	0	2
2003	40	37	5	2008	D	37	5	2008	D	20	17	10	17	10	A	7	7	A	9	A	1	1	1	1	0	0	0	0	0	0	0	0	0	0
2003	41	149	14	2017	R	14	5	2008	D	2	12	0	147	135	A	12	12	A	0	A	1	0	1	1	0	0	0	0	0	0	0	0	0	0
2003	42	2	4	2007	D	2	4	2007	D	0	2	0	2	0	A	2	2	A	0	D	1	1	1	1	0	0	0	0	0	0	0	0	0	0
2003	43	110	9	2012	D	72	6	2009	A	9	63	46	101	84	A	17	17	A	10	A	1	0	1	1	12	12	12	2	12	2	0	10	10	0
2003	44	113	9	2012	D	113	9	2012	D	21	92	75	92	75	A	17	17	A	11	A	1	1	1	1	0	0	0	0	0	0	0	0	0	0
2003	46	98	8	2011	R	98	8	2011	R	13	85	69	85	69	A	16	16	A	22	A	1	1	1	1	1	1	1	1	1	1	0	0	0	1
2003	47	0	3	2006	D	0	3	2006	D	0	0	0	0	0	A	0	0	D	0	AD	1	1	1	1	0	0	0	0	0	0	0	0	0	0
2003	48	239	14	2017	A	155	10	2013	A	6	149	128	233	212	A	21	21	A	22	A	0	0	1	1	34	32	32	26	34	28	0	6	6	7
2003	49	112	12	2015	R	3	2	2005	D	3	0	0	109	101	D	0	8	A	6	A	1	0	1	0	0	0	0	0	0	0	0	0	0	0
2003	50	0	2	2005	D	0	2	2005	D	0	0	0	0	0	D	0	0	D	0	AD	1	1	1	0	0	0	0	0	0	0	0	0	0	0
2003	53	155	11	2014	R	155	11	2014	R	16	139	134	139	134	A	5	5	A	15	A	1	1	1	1	17	17	17	17	17	17	0	0	0	0
2003	55	215	13	2016	R	215	13	2016	R	27	188	166	188	166	A	22	22	A	20	A	1	1	1	1	6	6	6	4	6	4	0	2	2	0
2003	56	6	3	2006	D	6	3	2006	D	4	2	0	2	0	A	2	2	D	0	AD	1	1	1	1	0	0	0	0	0	0	0	0	0	0
2003	58	158	11	2014	R	54	4	2007	A	33	21	21	125	125	A	0	0	A	21	A	1	0	1	1	2	0	0	0	2	2	0	0	0	0
2003	59	0	4	2007	D	0	4	2007	D	0	0	0	0	0	A	0	0	A	0	D	1	1	1	1	0	0	0	0	0	0	0	0	0	0
2003	60	26	3	2006	D	26	3	2006	D	24	2	0	2	0	A	2	2	D	0	AD	1	1	1	1	0	0	0	0	0	0	0	0	0	0
2003	61	213	14	2017	A	109	7	2010	D	4	105	87	209	191	A	18	18	A	22	A	0	0	1	1	23	14	14	12	23	21	0	2	2	2
2003	70	35	4	2007	D	35	4	2007	D	27	8	1	8	1	A	7	7	A	1	D	1	1	1	1	0	0	0	0	0	0	0	0	0	0
2003	72	46	3	2006	R	46	3	2006	R	33	13	0	13	0	A	13	13	R	0	AR	1	1	1	1	0	0	0	0	0	0	0	0	0	0
2004	1	244	13	2017	A	240	12	2016	A	43	197	178	201	182	A	19	19	A	22	A	0	0	1	1	75	75	73	68	73	68	2	5	5	8
2004	2	234	13	2017	A	234	13	2017	A	36	198	178	198	178	A	20	20	A	22	A	0	0	0	1	56	56	56	54	56	54	0	2	2	7
2004	3	228	13	2017	A	191	10	2014	A	39	152	142	189	179	A	10	10	A	21	A	0	0	1	1	72	64	58	58	66	66	6	0	0	10
2004	4	124	9	2013	D	108	6	2010	A	33	75	55	91	71	A	20	20	A	22	A	1	0	1	1	9	9	8	6	8	6	1	2	2	1
2004	5	248	13	2017	A	168	9	2013	A	34	134	114	214	194	A	20	20	A	22	A	0	0	1	1	151	82	76	71	145	140	6	5	5	20
2004	6	82	10	2014	R	82	10	2014	R	0	82	69	82	69	A	13	13	A	6	A	1	1	1	1	0	0	0	0	0	0	0	0	0	0
2004	7	260	13	2017	A	241	12	2016	A	39	202	180	221	199	A	22	22	A	17	A	0	0	1	1	71	69	67	59	69	61	2	8	8	9
2004	8	6	6	2010	D	2	3	2007	A	0	2	0	6	4	A	2	2	A	0	A	1	0	1	1	0	0	0	0	0	0	0	0	0	0
2004	9	123	9	2013	D	114	8	2012	A	11	103	85	112	94	A	18	18	A	21	A	1	0	1	1	1	1	1	1	1	1	0	0	0	0
2004	10	26	4	2008	D	26	4	2008	D	23	3	2	3	2	A	1	1	A	2	D	1	1	1	1	0	0	0	0	0	0	0	0	0	0
2004	11	32	6	2010	D	28	4	2008	A	15	13	7	17	11	A	6	6	A	7	A	1	0	1	1	0	0	0	0	0	0	0	0	0	0
2004	12	26	7	2011	R	17	4	2008	D	14	3	0	12	9	A	3	3	A	0	D	1	0	1	1	0	0	0	0	0	0	0	0	0	0
2004	13	100	8	2012	D	100	8	2012	D	12	88	69	88	69	A	19	19	A	15	A	1	1	1	1	7	7	7	4	7	4	0	3	3	1
2004	14	204	13	2017	R	148	8	2012	A	33	115	95	171	151	A	20	20	A	19	A	1	0	1	1	14	12	12	12	14	14	0	0	0	5
2004	15	182	13	2017	A	165	12	2016	A	11	154	142	171	159	A	12	12	A	16	A	0	0	1	1	6	6	6	6	6	6	0	0	0	0
2004	16	66	8	2012	D	61	5	2009	D	17	44	26	49	31	A	18	18	A	18	A	1	0	1	1	0	0	0	0	0	0	0	0	0	0
2004	17	84	8	2012	R	79	7	2011	R	17	62	56	67	61	A	6	6	A	9	A	1	0	1	1	0	0	0	0	0	0	0	0	0	0
2004	18	86	12	2016	R	16	3	2007	A	8	8	0	78	70	A	8	8	A	13	A	1	0	1	1	0	0	0	0	0	0	0	0	0	0
2004	19	3	4	2008	D	3	4	2008	D	3	0	0	0	0	A	0	0	A	0	D	1	1	1	1	0	0	0	0	0	0	0	0	0	0
2004	20	76	8	2012	D	56	6	2010	D	17	39	31	59	51	A	8	8	A	6	A	1	0	1	1	5	5	0	0	0	0	5	0	0	0
2004	21	106	10	2014	R	88	8	2012	A	8	80	76	98	94	A	4	4	A	17	A	1	0	1	1	0	0	0	0	0	0	0	0	0	0
2004	22	0	2	2006	D	0	2	2006	D	0	0	0	0	0	D	0	0	D	0	AD	1	1	1	0	0	0	0	0	0	0	0	0	0	0
2004	23	13	6	2010	R	13	6	2010	R	10	3	1	3	1	A	2	2	A	1	A	1	1	1	1	0	0	0	0	0	0	0	0	0	0
2004	24	195	12	2016	R	195	12	2016	R	27	168	146	168	146	A	22	22	A	22	A	1	1	1	1	17	17	17	17	17	17	0	0	0	6
2004	25	11	5	2009	D	11	5	2009	D	0	11	7	11	7	A	4	4	A	4	A	1	1	1	1	0	0	0	0	0	0	0	0	0	0
2004	26	1	3	2007	D	1	3	2007	D	0	1	0	1	0	A	1	1	D	0	AD	1	1	1	1	0	0	0	0	0	0	0	0	0	0
2004	27	0	5	2009	D	0	5	2009	D	0	0	0	0	0	A	0	0	A	0	A	1	1	1	1	0	0	0	0	0	0	0	0	0	0
2004	28	0	2	2006	D	0	2	2006	D	0	0	0	0	0	D	0	0	AD	0	AD	1	1	1	0	0	0	0	0	0	0	0	0	0	0
2004	29	194	13	2017	A	160	11	2015	A	16	144	124	178	158	A	20	20	A	8	A	0	0	1	1	14	14	14	10	14	10	0	4	4	0
2004	30	5	4	2008	D	5	4	2008	D	5	0	0	0	0	A	0	0	A	0	D	1	1	1	1	0	0	0	0	0	0	0	0	0	0
2004	31	64	8	2012	D	64	8	2012	D	7	57	55	57	55	A	2	2	A	21	A	1	1	1	1	5	5	5	5	5	5	0	0	0	5
2004	32	59	8	2012	D	24	4	2008	A	8	16	11	51	46	A	5	5	A	11	A	1	0	1	1	1	0	0	0	1	1	0	0	0	0
2004	34	4	2	2006	D	4	2	2006	D	4	0	0	0	0	D	0	0	AD	0	AD	1	1	1	0	0	0	0	0	0	0	0	0	0	0
2004	35	11	4	2008	D	11	4	2008	D	3	8	5	8	5	A	3	3	A	5	D	1	1	1	1	0	0	0	0	0	0	0	0	0	0
2004	36	112	11	2015	R	105	9	2013	D	2	103	89	110	96	A	14	14	A	16	A	1	0	1	1	0	0	0	0	0	0	0	0	0	0
2004	37	184	13	2017	A	184	13	2017	A	5	179	162	179	162	A	17	17	A	11	A	0	0	0	1	34	34	33	33	33	33	1	0	0	2
2004	38	4	3	2007	D	4	3	2007	D	4	0	0	0	0	A	0	0	D	0	AD	1	1	1	1	0	0	0	0	0	0	0	0	0	0
2004	39	237	13	2017	R	227	12	2016	A	30	197	175	207	185	A	22	22	A	21	A	1	0	1	1	48	48	47	44	47	44	1	3	3	5
2004	40	151	13	2017	R	74	7	2011	A	8	66	60	143	137	A	6	6	A	15	A	1	0	1	1	6	1	1	1	6	6	0	0	0	0
2004	41	23	4	2008	D	23	4	2008	D	12	11	0	11	0	A	11	11	A	0	D	1	1	1	1	2	2	0	0	0	0	2	0	0	0
2004	42	24	6	2010	R	24	5	2009	D	6	18	2	18	2	A	16	16	A	2	A	1	0	1	1	0	0	0	0	0	0	0	0	0	0
2004	43	28	7	2011	D	28	7	2011	D	0	28	18	28	18	A	10	10	A	6	A	1	1	1	1	0	0	0	0	0	0	0	0	0	0
2004	44	80	9	2013	R	12	3	2007	A	4	8	0	76	68	A	8	8	A	17	A	1	0	1	1	1	0	0	0	1	1	0	0	0	0
2004	45	136	8	2012	D	112	6	2010	A	41	71	57	95	81	A	14	14	A	18	A	1	0	1	1	6	6	2	2	2	2	4	0	0	0
2004	46	95	8	2012	D	95	8	2012	D	12	83	63	83	63	A	20	20	A	20	A	1	1	1	1	0	0	0	0	0	0	0	0	0	0
2004	48	30	7	2011	D	28	4	2008	R	10	18	0	20	2	A	18	18	A	0	R	1	0	1	1	0	0	0	0	0	0	0	0	0	0
2004	50	25	4	2008	D	5	2	2006	D	5	0	0	20	0	D	0	20	A	0	D	1	0	1	0	0	0	0	0	0	0	0	0	0	0
2004	51	4	2	2006	D	4	2	2006	D	4	0	0	0	0	D	0	0	AD	0	AD	1	1	1	0	0	0	0	0	0	0	0	0	0	0
2004	52	0	2	2006	D	0	2	2006	D	0	0	0	0	0	D	0	0	AD	0	AD	1	1	1	0	0	0	0	0	0	0	0	0	0	0
2004	53	83	6	2010	D	83	6	2010	D	24	59	37	59	37	A	22	22	A	18	A	1	1	1	1	0	0	0	0	0	0	0	0	0	0
2004	54	19	6	2010	D	19	6	2010	D	0	19	14	19	14	A	5	5	A	9	A	1	1	1	1	0	0	0	0	0	0	0	0	0	0
2004	55	4	2	2006	D	4	2	2006	D	4	0	0	0	0	D	0	0	AD	0	AD	1	1	1	0	0	0	0	0	0	0	0	0	0	0
2004	56	98	11	2015	R	92	8	2012	A	12	80	59	86	65	A	21	21	A	15	A	1	0	1	1	9	9	9	9	9	9	0	0	0	4
2004	57	0	2	2006	D	0	2	2006	D	0	0	0	0	0	D	0	0	AD	0	AD	1	1	1	0	0	0	0	0	0	0	0	0	0	0
2004	58	20	7	2011	R	3	3	2007	A	2	1	0	18	17	A	1	1	A	6	A	1	0	1	1	0	0	0	0	0	0	0	0	0	0
2004	59	0	3	2007	D	0	3	2007	D	0	0	0	0	0	A	0	0	D	0	AD	1	1	1	1	0	0	0	0	0	0	0	0	0	0
2004	62	57	5	2009	D	57	5	2009	D	35	22	0	22	0	A	22	22	A	0	A	1	1	1	1	2	2	1	0	1	0	1	1	1	0
2004	63	143	12	2016	D	117	10	2014	A	3	114	106	140	132	A	8	8	A	10	A	1	0	1	1	3	3	3	2	3	2	0	1	1	0
2004	64	0	2	2006	D	0	2	2006	D	0	0	0	0	0	D	0	0	AD	0	AD	1	1	1	0	0	0	0	0	0	0	0	0	0	0
2004	67	0	2	2006	D	0	2	2006	D	0	0	0	0	0	D	0	0	AD	0	AD	1	1	1	0	0	0	0	0	0	0	0	0	0	0
2004	73	42	5	2009	D	16	2	2006	A	16	0	0	26	16	A	0	10	A	15	A	1	0	1	0	1	0	0	0	1	1	0	0	0	1
2005	1	230	12	2017	A	230	12	2017	A	35	195	173	195	173	A	22	22	A	22	A	0	0	0	1	104	104	102	91	102	91	2	11	11	15
2005	2	200	12	2017	A	139	8	2013	A	37	102	82	163	143	A	20	20	A	19	A	0	0	1	1	23	21	17	17	19	19	4	0	0	0
2005	3	111	11	2016	R	80	8	2013	A	13	67	46	98	77	A	21	21	A	11	A	1	0	1	1	1	1	1	0	1	0	0	1	1	0
2005	4	196	12	2017	A	22	2	2007	A	22	0	0	174	167	A	0	7	A	16	A	0	0	1	0	69	0	0	0	69	69	0	0	0	0
2005	5	235	12	2017	A	235	12	2017	A	29	206	185	206	185	A	21	21	A	20	A	0	0	0	1	165	165	164	157	164	157	1	7	7	13
2005	6	16	5	2010	D	16	5	2010	D	3	13	13	13	13	A	0	0	A	13	A	1	1	1	1	0	0	0	0	0	0	0	0	0	0
2005	7	207	12	2017	A	168	9	2014	A	30	138	116	177	155	A	22	22	A	21	A	0	0	1	1	19	13	13	13	19	19	0	0	0	5
2005	8	13	6	2011	D	13	4	2009	D	7	6	4	6	4	A	2	2	A	4	D	1	0	1	1	0	0	0	0	0	0	0	0	0	0
2005	9	104	11	2016	D	80	6	2011	A	10	70	58	94	82	A	12	12	A	22	A	1	0	1	1	12	12	12	12	12	12	0	0	0	8
2005	10	22	6	2011	D	22	4	2009	A	8	14	5	14	5	A	9	9	A	5	A	1	0	1	1	0	0	0	0	0	0	0	0	0	0
2005	11	172	12	2017	A	122	9	2014	A	25	97	93	147	143	A	4	4	A	17	A	0	0	1	1	34	16	15	15	33	33	1	0	0	11
2005	12	237	12	2017	A	237	12	2017	A	27	210	189	210	189	A	21	21	A	20	A	0	0	0	1	74	74	67	67	67	67	7	0	0	4
2005	13	210	12	2017	A	210	12	2017	A	28	182	176	182	176	A	6	6	A	22	A	0	0	0	1	20	20	19	19	19	19	1	0	0	5
2005	14	222	12	2017	A	222	12	2017	A	38	184	162	184	162	A	22	22	A	19	A	0	0	0	1	22	22	20	20	20	20	2	0	0	0
2005	15	168	12	2017	A	121	9	2014	A	18	103	90	150	137	A	13	13	A	19	A	0	0	1	1	6	6	6	6	6	6	0	0	0	0
2005	16	207	12	2017	A	207	12	2017	A	15	192	171	192	171	A	21	21	A	17	A	0	0	0	1	17	17	17	17	17	17	0	0	0	3
2005	17	23	8	2013	D	0	2	2007	D	0	0	0	23	16	D	0	7	A	0	D	1	0	1	0	1	0	0	0	1	1	0	0	0	0
2005	18	37	8	2013	R	37	8	2013	R	4	33	33	33	33	A	0	0	A	2	A	1	1	1	1	0	0	0	0	0	0	0	0	0	0
2005	19	131	11	2016	D	131	11	2016	D	6	125	121	125	121	A	4	4	A	19	A	1	1	1	1	0	0	0	0	0	0	0	0	0	0
2005	20	68	7	2012	D	68	7	2012	D	12	56	44	56	44	A	12	12	A	20	A	1	1	1	1	0	0	0	0	0	0	0	0	0	0
2005	21	88	11	2016	D	5	4	2009	D	2	3	1	86	84	A	2	2	A	1	D	1	0	1	1	0	0	0	0	0	0	0	0	0	0
2005	22	13	5	2010	D	13	5	2010	D	0	13	13	13	13	A	0	0	A	8	A	1	1	1	1	0	0	0	0	0	0	0	0	0	0
2005	23	12	5	2010	D	12	5	2010	D	3	9	2	9	2	A	7	7	A	2	A	1	1	1	1	0	0	0	0	0	0	0	0	0	0
2005	24	16	4	2009	D	16	4	2009	D	10	6	0	6	0	A	6	6	A	0	D	1	1	1	1	0	0	0	0	0	0	0	0	0	0
2005	25	16	3	2008	D	16	3	2008	D	15	1	0	1	0	A	1	1	D	0	AD	1	1	1	1	0	0	0	0	0	0	0	0	0	0
2005	26	169	12	2017	R	169	12	2017	R	1	168	149	168	149	A	19	19	A	22	A	1	1	1	1	5	5	5	5	5	5	0	0	0	0
2005	27	90	10	2015	R	85	8	2013	D	13	72	55	77	60	A	17	17	A	12	A	1	0	1	1	1	1	1	1	1	1	0	0	0	1
2005	28	10	4	2009	D	10	4	2009	D	2	8	1	8	1	A	7	7	A	1	D	1	1	1	1	0	0	0	0	0	0	0	0	0	0
2005	29	48	7	2012	D	46	5	2010	A	1	45	27	47	29	A	18	18	A	17	A	1	0	1	1	2	2	2	0	2	0	0	2	2	0
2005	30	55	8	2013	D	20	4	2009	D	4	16	5	51	40	A	11	11	A	5	D	1	0	1	1	2	0	0	0	2	2	0	0	0	0
2005	31	66	11	2016	R	50	8	2013	A	0	50	44	66	60	A	6	6	A	1	A	1	0	1	1	0	0	0	0	0	0	0	0	0	0
2005	32	206	12	2017	A	123	8	2013	A	10	113	93	196	176	A	20	20	A	22	A	0	0	1	1	56	30	30	22	56	48	0	8	8	13
2005	33	186	12	2017	A	186	12	2017	A	20	166	150	166	150	A	16	16	A	19	A	0	0	0	1	10	10	10	10	10	10	0	0	0	1
2005	34	50	11	2016	D	26	5	2010	D	0	26	19	50	43	A	7	7	A	11	A	1	0	1	1	1	0	0	0	1	1	0	0	0	0
2005	35	0	2	2007	D	0	2	2007	D	0	0	0	0	0	D	0	0	AD	0	AD	1	1	1	0	0	0	0	0	0	0	0	0	0	0
2005	36	5	4	2009	D	5	4	2009	D	0	5	0	5	0	A	5	5	A	0	D	1	1	1	1	0	0	0	0	0	0	0	0	0	0
2005	37	46	7	2012	D	38	5	2010	D	0	38	28	46	36	A	10	10	A	21	A	1	0	1	1	1	1	1	1	1	1	0	0	0	1
2005	38	20	5	2010	D	20	5	2010	D	1	19	11	19	11	A	8	8	A	11	A	1	1	1	1	0	0	0	0	0	0	0	0	0	0
2005	39	27	6	2011	D	27	6	2011	D	1	26	19	26	19	A	7	7	A	11	A	1	1	1	1	0	0	0	0	0	0	0	0	0	0
2005	40	0	3	2008	D	0	3	2008	D	0	0	0	0	0	A	0	0	D	0	AD	1	1	1	1	0	0	0	0	0	0	0	0	0	0
2005	41	52	5	2010	D	46	4	2009	D	19	27	7	33	13	A	20	20	A	7	D	1	0	1	1	3	3	1	0	1	0	2	1	1	0
2005	42	83	10	2015	D	21	3	2008	A	12	9	0	71	62	A	9	9	A	0	A	1	0	1	1	2	0	0	0	2	2	0	0	0	0
2005	43	213	12	2017	R	213	12	2017	R	34	179	176	179	176	A	3	3	A	22	A	1	1	1	1	78	78	78	78	78	78	0	0	0	7
2005	44	161	11	2016	R	161	11	2016	R	9	152	130	152	130	A	22	22	A	21	A	1	1	1	1	2	2	2	2	2	2	0	0	0	0
2005	47	35	6	2011	D	24	5	2010	D	1	23	10	34	21	A	13	13	A	8	A	1	0	1	1	1	0	0	0	1	1	0	0	0	0
2005	48	5	5	2010	D	0	1	2006	D	0	0	0	5	2	NL	0	3	A	2	A	1	0	1	0	0	0	0	0	0	0	0	0	0	0
2005	50	81	8	2013	R	79	7	2012	D	1	78	59	80	61	A	19	19	A	17	A	1	0	1	1	0	0	0	0	0	0	0	0	0	0
2005	51	1	4	2009	D	1	4	2009	D	1	0	0	0	0	A	0	0	A	0	D	1	1	1	1	0	0	0	0	0	0	0	0	0	0
2005	53	47	7	2012	D	21	4	2009	D	6	15	1	41	27	A	14	14	A	1	D	1	0	1	1	1	1	1	0	1	0	0	1	1	0
2005	54	8	5	2010	D	8	5	2010	D	0	8	8	8	8	A	0	0	A	8	A	1	1	1	1	0	0	0	0	0	0	0	0	0	0
2005	57	0	2	2007	D	0	2	2007	D	0	0	0	0	0	D	0	0	AD	0	AD	1	1	1	0	0	0	0	0	0	0	0	0	0	0
2005	58	0	3	2008	R	0	3	2008	R	0	0	0	0	0	A	0	0	R	0	AR	1	1	1	1	0	0	0	0	0	0	0	0	0	0
2005	59	3	4	2009	D	3	4	2009	D	0	3	2	3	2	A	1	1	A	2	D	1	1	1	1	0	0	0	0	0	0	0	0	0	0
2005	60	103	7	2012	R	103	7	2012	R	23	80	59	80	59	A	21	21	A	15	A	1	1	1	1	0	0	0	0	0	0	0	0	0	0
2005	61	181	11	2016	R	170	10	2015	R	27	143	124	154	135	A	19	19	A	18	A	1	0	1	1	20	20	18	18	18	18	2	0	0	0
2005	63	0	2	2007	D	0	2	2007	D	0	0	0	0	0	D	0	0	AD	0	AD	1	1	1	0	0	0	0	0	0	0	0	0	0	0
2005	66	0	1	2006	D	0	1	2006	D	0	0	0	0	0	NL	0	0	AD	0	AD	1	1	1	0	0	0	0	0	0	0	0	0	0	0
2005	68	0	2	2007	D	0	2	2007	D	0	0	0	0	0	D	0	0	AD	0	AD	1	1	1	0	0	0	0	0	0	0	0	0	0	0
2005	69	0	2	2007	D	0	2	2007	D	0	0	0	0	0	D	0	0	AD	0	AD	1	1	1	0	0	0	0	0	0	0	0	0	0	0
2005	70	62	12	2017	R	0	4	2009	D	0	0	0	62	62	A	0	0	A	0	D	1	0	1	1	7	0	0	0	7	7	0	0	0	0
2005	71	1	2	2007	D	1	2	2007	D	1	0	0	0	0	D	0	0	AD	0	AD	1	1	1	0	0	0	0	0	0	0	0	0	0	0
2006	1	226	11	2017	A	226	11	2017	A	43	183	161	183	161	A	22	22	A	22	A	0	0	0	1	80	80	73	58	73	58	7	15	15	6
2006	2	35	8	2014	R	35	7	2013	A	5	30	30	30	30	A	0	0	A	17	A	1	0	1	1	0	0	0	0	0	0	0	0	0	0
2006	3	145	11	2017	R	145	11	2017	R	12	133	117	133	117	A	16	16	A	21	A	1	1	1	1	7	7	7	7	7	7	0	0	0	1
2006	4	135	11	2017	A	108	9	2015	A	19	89	86	116	113	A	3	3	A	22	A	0	0	1	1	11	11	10	10	10	10	1	0	0	0
2006	5	212	11	2017	A	212	11	2017	A	28	184	166	184	166	A	18	18	A	20	A	0	0	0	1	100	100	98	93	98	93	2	5	5	16
2006	6	2	3	2009	D	2	3	2009	D	1	1	0	1	0	A	1	1	D	0	AD	1	1	1	1	0	0	0	0	0	0	0	0	0	0
2006	7	223	11	2017	A	223	11	2017	A	39	184	162	184	162	A	22	22	A	21	A	0	0	0	1	181	181	160	144	160	144	21	16	16	21
2006	8	126	11	2017	A	126	11	2017	A	6	120	118	120	118	A	2	2	A	17	A	0	0	0	1	9	9	9	9	9	9	0	0	0	0
2006	9	149	11	2017	A	149	11	2017	A	14	135	132	135	132	A	3	3	A	9	A	0	0	0	1	39	39	39	36	39	36	0	3	3	0
2006	10	142	11	2017	A	120	10	2016	A	21	99	85	121	107	A	14	14	A	9	A	0	0	1	1	0	0	0	0	0	0	0	0	0	0
2006	11	128	10	2016	D	36	4	2010	A	17	19	12	111	104	A	7	7	A	12	A	1	0	1	1	5	0	0	0	5	5	0	0	0	0
2006	12	181	11	2017	A	139	8	2014	A	20	119	99	161	141	A	20	20	A	21	A	0	0	1	1	8	8	8	8	8	8	0	0	0	3
2006	13	219	11	2017	A	219	11	2017	A	26	193	173	193	173	A	20	20	A	22	A	0	0	0	1	41	41	40	37	40	37	1	3	3	7
2006	14	42	7	2013	D	19	5	2011	D	1	18	9	41	32	A	9	9	A	4	A	1	0	1	1	0	0	0	0	0	0	0	0	0	0
2006	15	0	3	2009	D	0	3	2009	D	0	0	0	0	0	A	0	0	D	0	AD	1	1	1	1	0	0	0	0	0	0	0	0	0	0
2006	16	93	10	2016	D	93	10	2016	D	5	88	69	88	69	A	19	19	A	13	A	1	1	1	1	0	0	0	0	0	0	0	0	0	0
2006	17	97	11	2017	A	62	7	2013	A	12	50	36	85	71	A	14	14	A	8	A	0	0	1	1	3	3	3	3	3	3	0	0	0	0
2006	18	92	8	2014	D	92	8	2014	D	22	70	64	70	64	A	6	6	A	11	A	1	1	1	1	3	3	3	3	3	3	0	0	0	0
2006	19	185	11	2017	A	42	4	2010	A	25	17	8	160	151	A	9	9	A	8	A	0	0	1	1	25	0	0	0	25	25	0	0	0	0
2006	20	27	5	2011	D	7	2	2008	D	7	0	0	20	8	D	0	12	A	3	A	1	0	1	0	0	0	0	0	0	0	0	0	0	0
2006	21	40	6	2012	D	40	6	2012	D	13	27	9	27	9	A	18	18	A	8	A	1	1	1	1	0	0	0	0	0	0	0	0	0	0
2006	22	29	5	2011	D	29	5	2011	D	9	20	7	20	7	A	13	13	A	7	A	1	1	1	1	0	0	0	0	0	0	0	0	0	0
2006	23	101	10	2016	D	101	10	2016	D	11	90	83	90	83	A	7	7	A	20	A	1	1	1	1	2	2	2	2	2	2	0	0	0	0
2006	24	64	8	2014	D	48	5	2011	A	5	43	28	59	44	A	15	15	A	21	A	1	0	1	1	2	2	2	2	2	2	0	0	0	2
2006	25	25	6	2012	R	4	4	2010	A	0	4	1	25	22	A	3	3	A	1	A	1	0	1	1	0	0	0	0	0	0	0	0	0	0
2006	26	201	11	2017	A	201	11	2017	A	32	169	154	169	154	A	15	15	A	22	A	0	0	0	1	9	9	8	8	8	8	1	0	0	0
2006	27	2	3	2009	D	2	3	2009	D	2	0	0	0	0	A	0	0	D	0	AD	1	1	1	1	0	0	0	0	0	0	0	0	0	0
2006	28	109	10	2016	D	59	6	2012	A	4	55	51	105	101	A	4	4	A	16	A	1	0	1	1	3	1	1	1	3	3	0	0	0	1
2006	29	140	11	2017	A	140	11	2017	A	8	132	116	132	116	A	16	16	A	18	A	0	0	0	1	5	5	5	5	5	5	0	0	0	0
2006	30	82	9	2015	R	54	6	2012	D	11	43	25	71	53	A	18	18	A	6	A	1	0	1	1	2	2	2	2	2	2	0	0	0	1
2006	31	1	2	2008	D	1	1	2007	D	1	0	0	0	0	NL	0	0	AD	0	AD	1	0	1	0	0	0	0	0	0	0	0	0	0	0
2006	32	162	11	2017	A	98	6	2012	D	18	80	58	144	122	A	22	22	A	22	A	0	0	1	1	22	15	15	8	22	15	0	7	7	4
2006	33	22	5	2011	D	22	5	2011	D	8	14	5	14	5	A	9	9	A	5	A	1	1	1	1	0	0	0	0	0	0	0	0	0	0
2006	34	20	5	2011	D	2	2	2008	D	2	0	0	18	18	D	0	0	A	13	A	1	0	1	0	0	0	0	0	0	0	0	0	0	0
2006	35	44	8	2014	D	15	5	2011	D	5	10	1	39	30	A	9	9	A	0	A	1	0	1	1	0	0	0	0	0	0	0	0	0	0
2006	36	99	7	2013	D	99	7	2013	D	19	80	60	80	60	A	20	20	A	16	A	1	1	1	1	3	3	1	0	1	0	2	1	1	0
2006	37	182	11	2017	A	182	11	2017	A	3	179	166	179	166	A	13	13	A	21	A	0	0	0	1	53	53	53	51	53	51	0	2	2	0
2006	38	30	6	2012	D	30	6	2012	D	4	26	21	26	21	A	5	5	A	11	A	1	1	1	1	0	0	0	0	0	0	0	0	0	0
2006	39	82	11	2017	R	69	11	2017	R	14	55	36	68	49	A	19	19	A	7	A	1	1	1	1	0	0	0	0	0	0	0	0	0	0
2006	40	183	11	2017	A	13	3	2009	A	3	10	0	180	170	A	10	10	A	22	A	0	0	1	1	119	0	0	0	119	119	0	0	0	0
2006	41	192	11	2017	A	192	11	2017	A	19	173	152	173	152	A	21	21	A	15	A	0	0	0	1	27	27	25	25	25	25	2	0	0	0
2006	42	164	11	2017	A	26	4	2010	D	14	12	5	150	143	A	7	7	A	5	D	0	0	1	1	12	1	0	0	11	11	1	0	0	0
2006	43	15	5	2011	D	15	5	2011	D	8	7	0	7	0	A	7	7	A	0	A	1	1	1	1	1	1	1	0	1	0	0	1	1	0
2006	44	25	7	2013	R	25	5	2011	D	6	19	5	19	5	A	14	14	A	2	A	1	0	1	1	1	1	1	0	1	0	0	1	1	0
2006	45	21	5	2011	D	21	5	2011	D	0	21	18	21	18	A	3	3	A	8	A	1	1	1	1	0	0	0	0	0	0	0	0	0	0
2006	46	141	11	2017	R	141	11	2017	R	19	122	121	122	121	A	1	1	A	20	A	1	1	1	1	3	3	3	3	3	3	0	0	0	0
2006	47	59	6	2012	D	59	6	2012	D	18	41	32	41	32	A	9	9	A	13	A	1	1	1	1	3	3	3	3	3	3	0	0	0	0
2006	48	172	11	2017	A	172	11	2017	A	18	154	136	154	136	A	18	18	A	16	A	0	0	0	1	1	1	1	1	1	1	0	0	0	0
2006	49	10	11	2017	D	0	5	2011	D	0	0	0	10	10	A	0	0	A	0	A	1	0	1	1	0	0	0	0	0	0	0	0	0	0
2006	50	155	11	2017	A	155	11	2017	A	12	143	140	143	140	A	3	3	A	20	A	0	0	0	1	1	1	1	1	1	1	0	0	0	0
2006	51	0	2	2008	D	0	2	2008	D	0	0	0	0	0	D	0	0	AD	0	AD	1	1	1	0	0	0	0	0	0	0	0	0	0	0
2006	52	3	4	2010	D	3	4	2010	D	3	0	0	0	0	A	0	0	A	0	D	1	1	1	1	0	0	0	0	0	0	0	0	0	0
2006	53	196	11	2017	D	196	11	2017	D	34	162	143	162	143	A	19	19	A	18	A	1	1	1	1	12	12	9	9	9	9	3	0	0	3
2006	54	0	3	2009	D	0	3	2009	D	0	0	0	0	0	A	0	0	D	0	AD	1	1	1	1	0	0	0	0	0	0	0	0	0	0
2006	55	172	11	2017	A	172	11	2017	A	15	157	137	157	137	A	20	20	A	11	A	0	0	0	1	73	73	73	67	73	67	0	6	6	3
2006	56	14	4	2010	D	14	4	2010	D	1	13	4	13	4	A	9	9	A	4	D	1	1	1	1	0	0	0	0	0	0	0	0	0	0
2006	57	21	6	2012	R	21	6	2012	R	0	21	12	21	12	A	9	9	A	11	A	1	1	1	1	0	0	0	0	0	0	0	0	0	0
2006	58	29	6	2012	D	29	6	2012	D	8	21	19	21	19	A	2	2	A	14	A	1	1	1	1	3	3	3	3	3	3	0	0	0	3
2006	59	3	4	2010	R	3	4	2010	R	3	0	0	0	0	A	0	0	A	0	R	1	1	1	1	0	0	0	0	0	0	0	0	0	0
2006	60	17	4	2010	D	0	1	2007	D	0	0	0	17	17	NL	0	0	A	17	D	1	0	1	0	0	0	0	0	0	0	0	0	0	0
2006	61	163	11	2017	D	62	5	2011	A	16	46	24	147	125	A	22	22	A	12	A	1	0	1	1	4	1	1	0	4	3	0	1	1	0
2006	62	2	2	2008	D	2	2	2008	D	2	0	0	0	0	D	0	0	AD	0	AD	1	1	1	0	0	0	0	0	0	0	0	0	0	0
2006	63	148	11	2017	A	148	11	2017	A	28	120	110	120	110	A	10	10	A	9	A	0	0	0	1	0	0	0	0	0	0	0	0	0	0
2006	65	3	7	2013	D	0	2	2008	D	0	0	0	3	3	D	0	0	AD	0	AD	1	0	1	0	0	0	0	0	0	0	0	0	0	0
2006	66	2	6	2012	D	2	3	2009	D	2	0	0	0	0	A	0	0	D	0	AD	1	0	1	1	0	0	0	0	0	0	0	0	0	0
2006	67	17	4	2010	D	17	4	2010	D	9	8	5	8	5	A	3	3	A	5	D	1	1	1	1	0	0	0	0	0	0	0	0	0	0
2006	69	29	6	2012	D	29	6	2012	D	0	29	20	29	20	A	9	9	A	16	A	1	1	1	1	0	0	0	0	0	0	0	0	0	0
2006	70	41	6	2012	D	41	6	2012	D	0	41	24	41	24	A	17	17	A	5	A	1	1	1	1	0	0	0	0	0	0	0	0	0	0
2006	71	217	11	2017	A	217	11	2017	A	34	183	170	183	170	A	13	13	A	19	A	0	0	0	1	19	19	19	19	19	19	0	0	0	3
2006	73	36	7	2013	D	25	4	2010	A	0	25	15	36	26	A	10	10	A	15	A	1	0	1	1	2	0	0	0	2	2	0	0	0	0
2007	1	159	10	2017	A	159	10	2017	A	42	117	104	117	104	A	13	13	A	12	A	0	0	0	1	23	23	21	20	21	20	2	1	1	3
2007	2	192	10	2017	A	192	10	2017	A	25	167	150	167	150	A	17	17	A	22	A	0	0	0	1	117	117	114	112	114	112	3	2	2	15
2007	3	166	10	2017	A	166	10	2017	A	28	138	125	138	125	A	13	13	A	10	A	0	0	0	1	24	24	22	22	22	22	2	0	0	3
2007	4	76	6	2013	D	73	5	2012	A	40	33	23	36	26	A	10	10	A	14	A	1	0	1	1	4	4	0	0	0	0	4	0	0	0
2007	5	91	10	2017	D	77	8	2015	A	1	76	59	90	73	A	17	17	A	16	A	1	0	1	1	5	5	5	2	5	2	0	3	3	0
2007	6	97	10	2017	A	97	10	2017	A	14	83	75	83	75	A	8	8	A	13	A	0	0	0	1	2	2	2	2	2	2	0	0	0	1
2007	7	122	10	2017	D	53	4	2011	A	25	28	15	97	84	A	13	13	A	15	A	1	0	1	1	11	8	1	0	4	3	7	1	1	0
2007	8	149	10	2017	A	15	2	2009	A	15	0	0	134	116	A	0	18	A	13	A	0	0	1	0	14	0	0	0	14	12	0	0	2	0
2007	9	157	10	2017	A	87	6	2013	A	12	75	59	145	129	A	16	16	A	21	A	0	0	1	1	7	2	2	2	7	7	0	0	0	1
2007	10	190	10	2017	A	147	8	2015	A	21	126	107	169	150	A	19	19	A	22	A	0	0	1	1	165	97	97	95	165	163	0	2	2	7
2007	11	21	6	2013	D	9	3	2010	A	8	1	0	13	12	A	1	1	A	3	A	1	0	1	1	2	2	0	0	0	0	2	0	0	0
2007	12	166	10	2017	A	166	10	2017	A	41	125	106	125	106	A	19	19	A	16	A	0	0	0	1	44	44	40	34	40	34	4	6	6	7
2007	13	206	10	2017	A	75	4	2011	A	32	43	21	174	152	A	22	22	A	21	A	0	0	1	1	55	1	1	1	55	55	0	0	0	1
2007	14	100	9	2016	D	100	9	2016	D	12	88	74	88	74	A	14	14	A	6	A	1	1	1	1	9	9	6	3	6	3	3	3	3	0
2007	15	101	10	2017	A	101	10	2017	A	0	101	99	101	99	A	2	2	A	7	A	0	0	0	1	1	1	1	1	1	1	0	0	0	0
2007	16	87	10	2017	A	87	10	2017	A	0	87	84	87	84	A	3	3	A	10	A	0	0	0	1	3	3	3	3	3	3	0	0	0	0
2007	17	206	10	2017	A	206	10	2017	A	37	169	149	169	149	A	20	20	A	21	A	0	0	0	1	40	40	39	36	39	36	1	3	3	0
2007	18	169	10	2017	A	169	10	2017	A	15	154	144	154	144	A	10	10	A	19	A	0	0	0	1	31	31	31	31	31	31	0	0	0	0
2007	19	181	10	2017	A	54	4	2011	A	25	29	22	156	149	A	7	7	A	22	A	0	0	1	1	72	6	6	6	72	72	0	0	0	6
2007	20	2	3	2010	D	2	3	2010	D	2	0	0	0	0	A	0	0	D	0	AD	1	1	1	1	0	0	0	0	0	0	0	0	0	0
2007	21	31	5	2012	D	21	4	2011	D	11	10	9	20	19	A	1	1	A	9	D	1	0	1	1	0	0	0	0	0	0	0	0	0	0
2007	22	143	10	2017	A	129	8	2015	A	23	106	86	120	100	A	20	20	A	22	A	0	0	1	1	21	20	20	20	21	21	0	0	0	0
2007	23	68	9	2016	R	68	9	2016	R	27	41	31	41	31	A	10	10	A	8	A	1	1	1	1	0	0	0	0	0	0	0	0	0	0
2007	24	22	4	2011	D	22	4	2011	D	13	9	8	9	8	A	1	1	A	8	D	1	1	1	1	1	1	0	0	0	0	1	0	0	0
2007	25	27	4	2011	D	27	4	2011	D	12	15	7	15	7	A	8	8	A	7	D	1	1	1	1	0	0	0	0	0	0	0	0	0	0
2007	26	16	5	2012	D	16	5	2012	D	7	9	3	9	3	A	6	6	A	3	A	1	1	1	1	0	0	0	0	0	0	0	0	0	0
2007	27	93	10	2017	A	93	10	2017	A	24	69	69	69	69	A	0	0	A	15	A	0	0	0	1	4	4	1	1	1	1	3	0	0	0
2007	28	5	4	2011	D	5	4	2011	D	5	0	0	0	0	A	0	0	A	0	D	1	1	1	1	0	0	0	0	0	0	0	0	0	0
2007	29	96	10	2017	A	96	10	2017	A	13	83	68	83	68	A	15	15	A	18	A	0	0	0	1	2	2	2	2	2	2	0	0	0	0
2007	30	3	3	2010	D	3	3	2010	D	3	0	0	0	0	A	0	0	D	0	AD	1	1	1	1	0	0	0	0	0	0	0	0	0	0
2007	31	36	5	2012	D	15	4	2011	D	5	10	8	31	29	A	2	2	A	8	D	1	0	1	1	0	0	0	0	0	0	0	0	0	0
2007	32	116	10	2017	A	71	7	2014	A	11	60	43	105	88	A	17	17	A	13	A	0	0	1	1	9	9	9	6	9	6	0	3	3	1
2007	33	6	4	2011	D	6	4	2011	D	6	0	0	0	0	A	0	0	A	0	D	1	1	1	1	0	0	0	0	0	0	0	0	0	0
2007	34	30	10	2017	A	28	8	2015	A	0	28	26	30	28	A	2	2	A	1	A	0	0	1	1	0	0	0	0	0	0	0	0	0	0
2007	35	43	10	2017	A	10	4	2011	A	5	5	4	38	37	A	1	1	A	4	A	0	0	1	1	0	0	0	0	0	0	0	0	0	0
2007	36	23	3	2010	D	23	3	2010	D	20	3	0	3	0	A	3	3	D	0	AD	1	1	1	1	0	0	0	0	0	0	0	0	0	0
2007	37	193	10	2017	A	193	10	2017	A	28	165	143	165	143	A	22	22	A	22	A	0	0	0	1	20	20	20	16	20	16	0	4	4	1
2007	38	14	4	2011	D	14	4	2011	D	3	11	2	11	2	A	9	9	A	2	D	1	1	1	1	0	0	0	0	0	0	0	0	0	0
2007	39	6	4	2011	R	6	4	2011	R	6	0	0	0	0	A	0	0	A	0	R	1	1	1	1	0	0	0	0	0	0	0	0	0	0
2007	40	164	10	2017	A	161	9	2016	A	22	139	127	142	130	A	12	12	A	22	A	0	0	1	1	9	9	8	8	8	8	1	0	0	0
2007	41	99	9	2016	D	92	7	2014	D	22	70	55	77	62	A	15	15	A	22	A	1	0	1	1	0	0	0	0	0	0	0	0	0	0
2007	42	153	10	2017	A	153	10	2017	A	1	152	144	152	144	A	8	8	A	20	A	0	0	0	1	52	52	52	52	52	52	0	0	0	3
2007	43	118	10	2017	A	118	10	2017	A	2	116	107	116	107	A	9	9	A	15	A	0	0	0	1	9	9	9	9	9	9	0	0	0	0
2007	44	0	2	2009	D	0	2	2009	D	0	0	0	0	0	D	0	0	AD	0	AD	1	1	1	0	0	0	0	0	0	0	0	0	0	0
2007	46	139	10	2017	R	139	10	2017	R	25	114	96	114	96	A	18	18	A	13	A	1	1	1	1	0	0	0	0	0	0	0	0	0	0
2007	47	0	2	2009	D	0	2	2009	D	0	0	0	0	0	D	0	0	AD	0	AD	1	1	1	0	0	0	0	0	0	0	0	0	0	0
2007	48	2	5	2012	D	0	3	2010	D	0	0	0	2	2	A	0	0	D	0	AD	1	0	1	1	0	0	0	0	0	0	0	0	0	0
2007	49	31	4	2011	D	3	2	2009	A	3	0	0	28	11	A	0	17	A	11	D	1	0	1	0	0	0	0	0	0	0	0	0	0	0
2007	50	0	2	2009	D	0	2	2009	D	0	0	0	0	0	D	0	0	AD	0	AD	1	1	1	0	0	0	0	0	0	0	0	0	0	0
2007	51	0	2	2009	D	0	2	2009	D	0	0	0	0	0	D	0	0	AD	0	AD	1	1	1	0	0	0	0	0	0	0	0	0	0	0
2007	52	43	6	2013	D	15	2	2009	A	15	0	0	28	20	A	0	8	A	1	A	1	0	1	0	2	2	0	0	0	0	2	0	0	0
2007	53	73	10	2017	A	14	3	2010	A	12	2	0	61	59	A	2	2	A	8	A	0	0	1	1	0	0	0	0	0	0	0	0	0	0
2007	54	151	10	2017	A	151	10	2017	A	17	134	116	134	116	A	18	18	A	13	A	0	0	0	1	9	9	9	9	9	9	0	0	0	0
2007	56	13	4	2011	D	13	4	2011	D	6	7	4	7	4	A	3	3	A	4	D	1	1	1	1	0	0	0	0	0	0	0	0	0	0
2007	58	35	8	2015	D	14	4	2011	A	0	14	5	35	26	A	9	9	A	5	A	1	0	1	1	0	0	0	0	0	0	0	0	0	0
2007	59	146	10	2017	D	126	8	2015	A	36	90	86	110	106	A	4	4	A	20	A	1	0	1	1	5	5	5	5	5	5	0	0	0	1
2007	60	0	2	2009	D	0	2	2009	D	0	0	0	0	0	D	0	0	AD	0	AD	1	1	1	0	0	0	0	0	0	0	0	0	0	0
2007	61	7	3	2010	D	7	3	2010	D	6	1	0	1	0	A	1	1	D	0	AD	1	1	1	1	0	0	0	0	0	0	0	0	0	0
2007	62	11	3	2010	D	11	3	2010	D	7	4	0	4	0	A	4	4	D	0	AD	1	1	1	1	0	0	0	0	0	0	0	0	0	0
2007	63	0	2	2009	D	0	2	2009	D	0	0	0	0	0	D	0	0	AD	0	AD	1	1	1	0	0	0	0	0	0	0	0	0	0	0
2007	66	4	4	2011	D	4	4	2011	D	3	1	1	1	1	A	0	0	A	1	D	1	1	1	1	0	0	0	0	0	0	0	0	0	0
2007	70	0	2	2009	D	0	2	2009	D	0	0	0	0	0	D	0	0	AD	0	AD	1	1	1	0	0	0	0	0	0	0	0	0	0	0
2007	71	0	2	2009	D	0	2	2009	D	0	0	0	0	0	D	0	0	AD	0	AD	1	1	1	0	0	0	0	0	0	0	0	0	0	0
2008	1	153	9	2017	A	153	9	2017	A	18	135	113	135	113	A	22	22	A	15	A	0	0	0	1	13	13	13	12	13	12	0	1	1	3
2008	2	138	9	2017	A	138	9	2017	A	32	106	86	106	86	A	20	20	A	20	A	0	0	0	1	23	23	20	20	20	20	3	0	0	10
2008	3	179	9	2017	A	179	9	2017	A	43	136	114	136	114	A	22	22	A	20	A	0	0	0	1	36	36	29	25	29	25	7	4	4	4
2008	4	142	9	2017	A	142	9	2017	A	15	127	111	127	111	A	16	16	A	15	A	0	0	0	1	25	25	25	25	25	25	0	0	0	6
2008	5	136	9	2017	A	136	9	2017	A	28	108	91	108	91	A	17	17	A	16	A	0	0	0	1	22	22	20	14	20	14	2	6	6	4
2008	6	115	9	2017	D	115	7	2015	A	22	93	72	93	72	A	21	21	A	18	A	1	0	1	1	10	10	10	9	10	9	0	1	1	2
2008	7	163	9	2017	A	163	9	2017	A	44	119	103	119	103	A	16	16	A	20	A	0	0	0	1	28	28	20	20	20	20	8	0	0	8
2008	8	123	9	2017	A	117	8	2016	A	23	94	72	100	78	A	22	22	A	9	A	0	0	1	1	8	8	8	6	8	6	0	2	2	0
2008	9	158	9	2017	A	158	9	2017	A	24	134	113	134	113	A	21	21	A	16	A	0	0	0	1	33	33	32	28	32	28	1	4	4	3
2008	10	116	9	2017	A	18	3	2011	A	15	3	0	101	98	A	3	3	A	22	A	0	0	1	1	1	0	0	0	1	1	0	0	0	0
2008	11	171	9	2017	A	171	9	2017	A	29	142	120	142	120	A	22	22	A	21	A	0	0	0	1	58	58	57	53	57	53	1	4	4	7
2008	12	10	6	2014	D	2	3	2011	A	0	2	0	10	8	A	2	2	A	1	A	1	0	1	1	2	0	0	0	2	2	0	0	0	0
2008	13	99	9	2017	A	6	3	2011	A	1	5	0	98	93	A	5	5	A	6	A	0	0	1	1	17	0	0	0	17	17	0	0	0	0
2008	14	27	7	2015	D	27	7	2015	D	0	27	25	27	25	A	2	2	A	12	A	1	1	1	1	0	0	0	0	0	0	0	0	0	0
2008	15	39	9	2017	A	14	6	2014	D	0	14	12	39	37	A	2	2	A	3	A	0	0	1	1	0	0	0	0	0	0	0	0	0	0
2008	16	101	9	2017	A	101	9	2017	A	24	77	69	77	69	A	8	8	A	22	A	0	0	0	1	0	0	0	0	0	0	0	0	0	0
2008	17	34	7	2015	R	33	6	2014	D	0	33	28	34	29	A	5	5	A	16	A	1	0	1	1	3	3	3	1	3	1	0	2	2	1
2008	18	146	9	2017	A	146	9	2017	A	6	140	118	140	118	A	22	22	A	19	A	0	0	0	1	64	64	64	52	64	52	0	12	12	11
2008	19	24	6	2014	D	24	6	2014	D	2	22	13	22	13	A	9	9	A	7	A	1	1	1	1	0	0	0	0	0	0	0	0	0	0
2008	20	34	4	2012	R	34	4	2012	R	23	11	6	11	6	A	5	5	A	6	R	1	1	1	1	3	3	0	0	0	0	3	0	0	0
2008	21	143	9	2017	A	143	9	2017	A	27	116	99	116	99	A	17	17	A	19	A	0	0	0	1	26	26	20	17	20	17	6	3	3	3
2008	22	148	9	2017	A	148	9	2017	A	19	129	107	129	107	A	22	22	A	20	A	0	0	0	1	3	3	3	3	3	3	0	0	0	0
2008	23	167	9	2017	A	167	9	2017	A	30	137	115	137	115	A	22	22	A	13	A	0	0	0	1	33	33	33	29	33	29	0	4	4	0
2008	24	146	9	2017	D	146	9	2017	D	36	110	100	110	100	A	10	10	A	12	A	1	1	1	1	3	3	3	3	3	3	0	0	0	0
2008	25	159	9	2017	A	127	7	2015	A	30	97	75	129	107	A	22	22	A	22	A	0	0	1	1	14	14	14	13	14	13	0	1	1	6
2008	26	30	4	2012	D	30	4	2012	D	14	16	8	16	8	A	8	8	A	8	D	1	1	1	1	0	0	0	0	0	0	0	0	0	0
2008	27	109	9	2017	A	109	9	2017	A	24	85	77	85	77	A	8	8	A	20	A	0	0	0	1	6	6	6	6	6	6	0	0	0	3
2008	28	52	9	2017	A	34	6	2014	D	1	33	17	51	35	A	16	16	A	6	A	0	0	1	1	0	0	0	0	0	0	0	0	0	0
2008	29	135	9	2017	A	98	6	2014	A	37	61	47	98	84	A	14	14	A	21	A	0	0	1	1	65	44	37	36	58	57	7	1	1	19
2008	30	172	9	2017	A	172	9	2017	A	26	146	124	146	124	A	22	22	A	22	A	0	0	0	1	106	106	97	95	97	95	9	2	2	12
2008	31	122	9	2017	A	122	9	2017	A	8	114	105	114	105	A	9	9	A	18	A	0	0	0	1	0	0	0	0	0	0	0	0	0	0
2008	32	95	9	2017	A	66	6	2014	A	5	61	41	90	70	A	20	20	A	12	A	0	0	1	1	7	2	2	2	7	7	0	0	0	0
2008	33	15	5	2013	D	13	4	2012	D	6	7	5	9	7	A	2	2	A	5	D	1	0	1	1	0	0	0	0	0	0	0	0	0	0
2008	34	145	9	2017	A	145	9	2017	A	17	128	106	128	106	A	22	22	A	19	A	0	0	0	1	18	18	18	18	18	18	0	0	0	1
2008	35	87	8	2016	D	57	4	2012	D	35	22	6	52	36	A	16	16	A	6	D	1	0	1	1	1	0	0	0	1	1	0	0	0	0
2008	36	45	6	2014	D	45	6	2014	D	8	37	19	37	19	A	18	18	A	5	A	1	1	1	1	0	0	0	0	0	0	0	0	0	0
2008	37	94	9	2017	D	94	9	2017	D	8	86	73	86	73	A	13	13	A	14	A	1	1	1	1	1	1	1	1	1	1	0	0	0	0
2008	38	156	9	2017	A	156	9	2017	A	14	142	123	142	123	A	19	19	A	22	A	0	0	0	1	15	15	15	15	15	15	0	0	0	5
2008	39	124	9	2017	A	124	9	2017	A	1	123	119	123	119	A	4	4	A	21	A	0	0	0	1	19	19	19	19	19	19	0	0	0	1
2008	40	144	9	2017	A	95	6	2014	D	25	70	49	119	98	A	21	21	A	18	A	0	0	1	1	24	18	18	9	24	15	0	9	9	6
2008	41	53	6	2014	D	53	5	2013	D	22	31	12	31	12	A	19	19	A	12	A	1	0	1	1	2	2	2	0	2	0	0	2	2	0
2008	42	19	4	2012	D	19	4	2012	D	10	9	0	9	0	A	9	9	A	0	D	1	1	1	1	0	0	0	0	0	0	0	0	0	0
2008	43	57	6	2014	D	57	6	2014	D	17	40	27	40	27	A	13	13	A	18	A	1	1	1	1	2	2	2	2	2	2	0	0	0	2
2008	44	156	9	2017	A	156	9	2017	A	15	141	123	141	123	A	18	18	A	21	A	0	0	0	1	88	88	88	84	88	84	0	4	4	11
2008	45	0	2	2010	D	0	2	2010	D	0	0	0	0	0	D	0	0	AD	0	AD	1	1	1	0	0	0	0	0	0	0	0	0	0	0
2008	46	6	4	2012	D	6	4	2012	D	0	6	1	6	1	A	5	5	A	1	D	1	1	1	1	0	0	0	0	0	0	0	0	0	0
2008	47	96	9	2017	A	58	6	2014	A	7	51	49	89	87	A	2	2	A	12	A	0	0	1	1	4	2	2	2	4	4	0	0	0	0
2008	48	3	4	2012	D	3	3	2011	D	3	0	0	0	0	A	0	0	D	0	D	1	0	1	1	0	0	0	0	0	0	0	0	0	0
2008	49	102	9	2017	D	61	6	2014	D	7	54	41	95	82	A	13	13	A	20	A	1	0	1	1	4	0	0	0	4	4	0	0	0	0
2008	50	23	6	2014	D	5	3	2011	A	0	5	0	23	18	A	5	5	A	5	A	1	0	1	1	0	0	0	0	0	0	0	0	0	0
2008	51	116	9	2017	A	116	9	2017	A	21	95	86	95	86	A	9	9	A	6	A	0	0	0	1	0	0	0	0	0	0	0	0	0	0
2008	52	2	3	2011	D	2	3	2011	D	2	0	0	0	0	A	0	0	D	0	AD	1	1	1	1	0	0	0	0	0	0	0	0	0	0
2008	53	100	9	2017	A	100	9	2017	A	6	94	91	94	91	A	3	3	A	8	A	0	0	0	1	22	22	22	22	22	22	0	0	0	0
2008	54	16	7	2015	D	16	7	2015	D	0	16	16	16	16	A	0	0	A	9	A	1	1	1	1	0	0	0	0	0	0	0	0	0	0
2008	55	0	2	2010	D	0	2	2010	D	0	0	0	0	0	D	0	0	AD	0	AD	1	1	1	0	0	0	0	0	0	0	0	0	0	0
2008	56	2	3	2011	D	2	3	2011	D	0	2	0	2	0	A	2	2	D	0	AD	1	1	1	1	0	0	0	0	0	0	0	0	0	0
2008	57	25	5	2013	D	25	5	2013	D	6	19	11	19	11	A	8	8	A	8	A	1	1	1	1	0	0	0	0	0	0	0	0	0	0
2008	59	2	2	2010	D	2	2	2010	D	2	0	0	0	0	D	0	0	AD	0	AD	1	1	1	0	0	0	0	0	0	0	0	0	0	0
2008	60	17	8	2016	D	0	1	2009	D	0	0	0	17	17	NL	0	0	AD	0	AD	1	0	1	0	0	0	0	0	0	0	0	0	0	0
2008	61	14	6	2014	D	2	4	2012	A	2	0	0	12	12	A	0	0	A	0	A	1	0	1	1	0	0	0	0	0	0	0	0	0	0
2008	62	3	3	2011	D	3	3	2011	D	0	3	0	3	0	A	3	3	D	0	AD	1	1	1	1	0	0	0	0	0	0	0	0	0	0
2008	63	1	8	2016	D	1	6	2014	A	0	1	1	1	1	A	0	0	A	0	A	1	0	1	1	0	0	0	0	0	0	0	0	0	0
2008	64	71	7	2015	D	71	7	2015	D	10	61	53	61	53	A	8	8	A	18	A	1	1	1	1	0	0	0	0	0	0	0	0	0	0
2008	65	3	5	2013	D	3	5	2013	D	0	3	2	3	2	A	1	1	A	2	A	1	1	1	1	0	0	0	0	0	0	0	0	0	0
2008	66	0	2	2010	D	0	2	2010	D	0	0	0	0	0	D	0	0	AD	0	AD	1	1	1	0	0	0	0	0	0	0	0	0	0	0
2008	67	1	3	2011	D	1	3	2011	D	1	0	0	0	0	A	0	0	D	0	AD	1	1	1	1	0	0	0	0	0	0	0	0	0	0
2008	68	5	3	2011	D	5	3	2011	D	5	0	0	0	0	A	0	0	D	0	AD	1	1	1	1	0	0	0	0	0	0	0	0	0	0
2008	69	0	3	2011	D	0	3	2011	D	0	0	0	0	0	A	0	0	D	0	AD	1	1	1	1	0	0	0	0	0	0	0	0	0	0
2008	71	0	2	2010	D	0	2	2010	D	0	0	0	0	0	D	0	0	AD	0	AD	1	1	1	0	0	0	0	0	0	0	0	0	0	0
2008	72	2	4	2012	D	2	4	2012	D	2	0	0	0	0	A	0	0	A	0	D	1	1	1	1	0	0	0	0	0	0	0	0	0	0
2009	1	146	8	2017	A	31	2	2011	A	31	0	0	115	96	A	0	19	A	21	A	0	0	1	0	21	5	0	0	16	16	5	0	0	5
2009	2	86	8	2017	D	86	8	2017	D	37	49	27	49	27	A	22	22	A	20	A	1	1	1	1	1	1	0	0	0	0	1	0	0	0
2009	3	172	8	2017	A	172	8	2017	A	43	129	109	129	109	A	20	20	A	22	A	0	0	0	1	134	134	116	111	116	111	18	5	5	16
2009	4	24	7	2016	D	24	7	2016	D	21	3	3	3	3	A	0	0	A	0	A	1	1	1	1	3	12	6	3	-3	-6	6	3	3	3
2009	5	157	8	2017	A	157	8	2017	A	34	123	104	123	104	A	19	19	A	20	A	0	0	0	1	32	32	32	32	32	32	0	0	0	3
2009	6	80	8	2017	A	80	8	2017	A	16	64	60	64	60	A	4	4	A	3	A	0	0	0	1	3	3	3	3	3	3	0	0	0	0
2009	7	125	8	2017	A	125	8	2017	A	20	105	93	105	93	A	12	12	A	13	A	0	0	0	1	1	1	1	1	1	1	0	0	0	0
2009	8	31	7	2016	D	31	7	2016	D	4	27	19	27	19	A	8	8	A	8	A	1	1	1	1	1	1	0	0	0	0	1	0	0	0
2009	9	55	7	2016	D	50	6	2015	D	13	37	26	42	31	A	11	11	A	15	A	1	0	1	1	0	0	0	0	0	0	0	0	0	0
2009	10	132	8	2017	A	113	6	2015	A	36	77	55	96	74	A	22	22	A	21	A	0	0	1	1	3	3	0	0	0	0	3	0	0	0
2009	11	19	4	2013	D	19	3	2012	A	18	1	0	1	0	A	1	1	A	0	D	1	0	1	1	2	2	0	0	0	0	2	0	0	0
2009	12	42	7	2016	D	42	5	2014	D	10	32	24	32	24	A	8	8	A	17	A	1	0	1	1	1	1	1	1	1	1	0	0	0	1
2009	13	138	8	2017	A	138	8	2017	A	9	129	107	129	107	A	22	22	A	22	A	0	0	0	1	3	3	3	2	3	2	0	1	1	0
2009	14	139	8	2017	A	114	6	2015	A	38	76	54	101	79	A	22	22	A	10	A	0	0	1	1	8	8	8	3	8	3	0	5	5	2
2009	15	20	5	2014	D	20	5	2014	D	6	14	3	14	3	A	11	11	A	1	A	1	1	1	1	0	0	0	0	0	0	0	0	0	0
2009	16	109	8	2017	A	109	8	2017	A	13	96	95	96	95	A	1	1	A	15	A	0	0	0	1	4	4	4	4	4	4	0	0	0	0
2009	17	56	8	2017	A	56	8	2017	A	20	36	36	36	36	A	0	0	A	0	A	0	0	0	1	3	3	0	0	0	0	3	0	0	0
2009	18	48	5	2014	D	48	5	2014	D	15	33	19	33	19	A	14	14	A	16	A	1	1	1	1	0	0	0	0	0	0	0	0	0	0
2009	19	61	8	2017	A	61	8	2017	A	9	52	43	52	43	A	9	9	A	1	A	0	0	0	1	4	4	4	4	4	4	0	0	0	0
2009	20	127	8	2017	A	127	8	2017	A	37	90	81	90	81	A	9	9	A	19	A	0	0	0	1	125	125	107	93	107	93	18	14	14	18
2009	21	155	8	2017	A	117	6	2015	A	34	83	61	121	99	A	22	22	A	22	A	0	0	1	1	9	9	7	2	7	2	2	5	5	1
2009	22	1	3	2012	D	1	3	2012	D	1	0	0	0	0	A	0	0	D	0	AD	1	1	1	1	0	0	0	0	0	0	0	0	0	0
2009	23	89	8	2017	A	11	3	2012	A	7	4	0	82	78	A	4	4	A	19	A	0	0	1	1	8	0	0	0	8	8	0	0	0	2
2009	24	106	8	2017	A	84	6	2015	A	9	75	57	97	79	A	18	18	A	21	A	0	0	1	1	13	12	12	12	13	13	0	0	0	6
2009	25	51	8	2017	A	47	7	2016	A	1	46	43	50	47	A	3	3	A	18	A	0	0	1	1	0	0	0	0	0	0	0	0	0	0
2009	26	76	8	2017	A	76	8	2017	A	20	56	50	56	50	A	6	6	A	7	A	0	0	0	1	0	0	0	0	0	0	0	0	0	0
2009	27	0	4	2013	D	0	4	2013	D	0	0	0	0	0	A	0	0	A	0	D	1	1	1	1	0	0	0	0	0	0	0	0	0	0
2009	28	145	8	2017	A	145	8	2017	A	26	119	98	119	98	A	21	21	A	22	A	0	0	0	1	38	38	38	36	38	36	0	2	2	5
2009	29	136	8	2017	A	14	2	2011	A	14	0	0	122	106	A	0	16	A	20	A	0	0	1	0	24	0	0	0	24	24	0	0	0	1
2009	31	40	7	2016	D	26	5	2014	D	3	23	18	37	32	A	5	5	A	11	A	1	0	1	1	1	1	0	0	0	0	1	0	0	0
2009	32	2	3	2012	D	2	3	2012	D	2	0	0	0	0	A	0	0	D	0	AD	1	1	1	1	0	0	0	0	0	0	0	0	0	0
2009	33	0	3	2012	D	0	3	2012	D	0	0	0	0	0	A	0	0	D	0	AD	1	1	1	1	0	0	0	0	0	0	0	0	0	0
2009	34	74	8	2017	A	74	8	2017	A	4	70	70	70	70	A	0	0	A	13	A	0	0	0	1	23	23	23	23	23	23	0	0	0	0
2009	35	82	8	2017	A	82	8	2017	A	22	60	58	60	58	A	2	2	A	5	A	0	0	0	1	0	0	0	0	0	0	0	0	0	0
2009	36	0	2	2011	D	0	2	2011	D	0	0	0	0	0	D	0	0	AD	0	AD	1	1	1	0	0	0	0	0	0	0	0	0	0	0
2009	37	110	8	2017	A	110	8	2017	A	13	97	75	97	75	A	22	22	A	22	A	0	0	0	1	2	2	2	2	2	2	0	0	0	0
2009	38	109	8	2017	A	109	8	2017	A	22	87	68	87	68	A	19	19	A	10	A	0	0	0	1	7	7	7	5	7	5	0	2	2	0
2009	39	7	7	2016	D	3	6	2015	D	0	3	3	7	7	A	0	0	A	3	A	1	0	1	1	0	0	0	0	0	0	0	0	0	0
2009	40	91	8	2017	A	58	5	2014	A	16	42	26	75	59	A	16	16	A	18	A	0	0	1	1	7	7	6	6	6	6	1	0	0	5
2009	41	0	4	2013	D	0	4	2013	D	0	0	0	0	0	A	0	0	A	0	D	1	1	1	1	0	0	0	0	0	0	0	0	0	0
2009	42	41	8	2017	A	21	7	2016	A	9	12	11	32	31	A	1	1	A	7	A	0	0	1	1	0	0	0	0	0	0	0	0	0	0
2009	43	14	4	2013	D	14	4	2013	D	10	4	2	4	2	A	2	2	A	2	D	1	1	1	1	0	0	0	0	0	0	0	0	0	0
2009	44	58	8	2017	A	31	6	2015	D	7	24	10	51	37	A	14	14	A	3	A	0	0	1	1	0	0	0	0	0	0	0	0	0	0
2009	45	22	8	2017	R	22	8	2017	R	0	22	10	22	10	A	12	12	A	2	A	1	1	1	1	0	0	0	0	0	0	0	0	0	0
2009	46	128	8	2017	A	128	8	2017	A	24	104	82	104	82	A	22	22	A	22	A	0	0	0	1	0	0	0	0	0	0	0	0	0	0
2009	47	81	8	2017	D	81	8	2017	D	13	68	52	68	52	A	16	16	A	13	A	1	1	1	1	0	0	0	0	0	0	0	0	0	0
2009	48	17	4	2013	D	17	4	2013	D	12	5	1	5	1	A	4	4	A	1	D	1	1	1	1	0	0	0	0	0	0	0	0	0	0
2009	49	122	8	2017	A	35	3	2012	D	25	10	0	97	87	A	10	10	D	20	A	0	0	1	1	7	0	0	0	7	7	0	0	0	0
2009	50	24	8	2017	R	22	6	2015	A	1	21	19	23	21	A	2	2	A	11	A	1	0	1	1	0	0	0	0	0	0	0	0	0	0
2009	51	4	2	2011	D	4	2	2011	D	4	0	0	0	0	D	0	0	AD	0	AD	1	1	1	0	0	0	0	0	0	0	0	0	0	0
2009	52	4	2	2011	D	4	2	2011	D	4	0	0	0	0	D	0	0	AD	0	AD	1	1	1	0	0	0	0	0	0	0	0	0	0	0
2009	53	0	2	2011	D	0	2	2011	D	0	0	0	0	0	D	0	0	AD	0	AD	1	1	1	0	0	0	0	0	0	0	0	0	0	0
2009	54	1	2	2011	D	1	2	2011	D	1	0	0	0	0	D	0	0	AD	0	AD	1	1	1	0	0	0	0	0	0	0	0	0	0	0
2009	55	27	5	2014	D	17	3	2012	A	9	8	0	18	10	A	8	8	A	9	A	1	0	1	1	3	3	0	0	0	0	3	0	0	0
2009	56	14	8	2017	D	14	8	2017	D	3	11	11	11	11	A	0	0	A	0	A	1	1	1	1	0	0	0	0	0	0	0	0	0	0
2009	57	0	2	2011	D	0	2	2011	D	0	0	0	0	0	D	0	0	AD	0	AD	1	1	1	0	0	0	0	0	0	0	0	0	0	0
2009	59	0	3	2012	D	0	3	2012	D	0	0	0	0	0	A	0	0	D	0	AD	1	1	1	1	0	0	0	0	0	0	0	0	0	0
2009	61	0	3	2012	D	0	3	2012	D	0	0	0	0	0	A	0	0	D	0	AD	1	1	1	1	0	0	0	0	0	0	0	0	0	0
2009	62	61	8	2017	R	61	8	2017	R	4	57	39	57	39	A	18	18	A	15	A	1	1	1	1	0	0	0	0	0	0	0	0	0	0
2009	67	16	3	2012	D	16	3	2012	D	15	1	0	1	0	A	1	1	D	0	AD	1	1	1	1	0	0	0	0	0	0	0	0	0	0
2009	69	92	8	2017	A	92	8	2017	A	0	92	92	92	92	A	0	0	A	18	A	0	0	0	1	0	0	0	0	0	0	0	0	0	0
2009	71	23	2	2011	D	23	2	2011	D	23	0	0	0	0	D	0	0	AD	0	AD	1	1	1	0	0	0	0	0	0	0	0	0	0	0
2009	73	17	4	2013	D	17	4	2013	D	13	4	2	4	2	A	2	2	A	2	D	1	1	1	1	0	0	0	0	0	0	0	0	0	0
2010	1	97	7	2017	A	97	7	2017	A	33	64	46	64	46	A	18	18	A	22	A	0	0	0	1	9	9	6	5	6	5	3	1	1	5
2010	2	83	7	2017	A	81	5	2015	A	36	45	30	47	32	A	15	15	A	15	A	0	0	1	1	26	26	20	13	20	13	6	7	7	6
2010	3	98	7	2017	A	98	7	2017	A	22	76	56	76	56	A	20	20	A	22	A	0	0	0	1	3	3	3	3	3	3	0	0	0	2
2010	4	145	7	2017	A	145	7	2017	A	36	109	87	109	87	A	22	22	A	22	A	0	0	0	1	63	63	55	53	55	53	8	2	2	6
2010	5	80	7	2017	A	16	3	2013	A	15	1	0	65	64	A	1	1	A	21	A	0	0	1	1	11	0	0	0	11	11	0	0	0	5
2010	6	83	7	2017	A	83	7	2017	A	35	48	32	48	32	A	16	16	A	18	A	0	0	0	1	3	3	2	2	2	2	1	0	0	2
2010	7	108	7	2017	A	24	2	2012	A	24	0	0	84	68	A	0	16	A	14	A	0	0	1	0	11	0	0	0	11	11	0	0	0	2
2010	8	126	7	2017	A	126	7	2017	A	42	84	65	84	65	A	19	19	A	21	A	0	0	0	1	55	55	48	38	48	38	7	10	10	14
2010	9	114	7	2017	A	95	6	2016	A	31	64	44	83	63	A	20	20	A	22	A	0	0	1	1	28	23	23	14	28	19	0	9	9	13
2010	10	26	7	2017	R	22	5	2015	D	8	14	5	18	9	A	9	9	A	3	A	1	0	1	1	0	0	0	0	0	0	0	0	0	0
2010	11	121	7	2017	A	121	7	2017	A	30	91	83	91	83	A	8	8	A	22	A	0	0	0	1	27	27	24	24	24	24	3	0	0	4
2010	12	0	2	2012	D	0	2	2012	D	0	0	0	0	0	D	0	0	AD	0	AD	1	1	1	0	0	0	0	0	0	0	0	0	0	0
2010	13	40	6	2016	D	40	6	2016	D	23	17	10	17	10	A	7	7	A	3	A	1	1	1	1	0	0	0	0	0	0	0	0	0	0
2010	14	135	7	2017	A	135	7	2017	A	33	102	84	102	84	A	18	18	A	22	A	0	0	0	1	13	13	13	13	13	13	0	0	0	4
2010	15	47	7	2017	D	38	6	2016	A	14	24	11	33	20	A	13	13	A	6	A	1	0	1	1	0	0	0	0	0	0	0	0	0	0
2010	16	72	7	2017	A	26	2	2012	A	26	0	0	46	39	A	0	7	A	12	A	0	0	1	0	0	0	0	0	0	0	0	0	0	0
2010	17	146	7	2017	A	146	7	2017	A	38	108	86	108	86	A	22	22	A	22	A	0	0	0	1	2	2	0	0	0	0	2	0	0	0
2010	18	23	5	2015	D	23	5	2015	D	11	12	7	12	7	A	5	5	A	3	A	1	1	1	1	0	0	0	0	0	0	0	0	0	0
2010	19	139	7	2017	A	139	7	2017	A	32	107	86	107	86	A	21	21	A	21	A	0	0	0	1	19	19	18	13	18	13	1	5	5	4
2010	20	10	3	2013	R	10	3	2013	R	10	0	0	0	0	A	0	0	R	0	AD	1	1	1	1	0	0	0	0	0	0	0	0	0	0
2010	21	48	7	2017	A	12	3	2013	D	0	12	0	48	36	A	12	12	D	8	A	0	0	1	1	0	0	0	0	0	0	0	0	0	0
2010	22	104	7	2017	A	104	7	2017	A	25	79	61	79	61	A	18	18	A	13	A	0	0	0	1	13	13	13	13	13	13	0	0	0	0
2010	23	120	7	2017	A	120	7	2017	A	20	100	83	100	83	A	17	17	A	22	A	0	0	0	1	9	9	9	9	9	9	0	0	0	0
2010	24	113	7	2017	A	16	2	2012	A	16	0	0	97	82	A	0	15	A	19	A	0	0	1	0	2	0	0	0	2	2	0	0	0	0
2010	25	25	5	2015	R	21	3	2013	A	18	3	0	7	4	A	3	3	A	0	A	1	0	1	1	0	0	0	0	0	0	0	0	0	0
2010	26	140	7	2017	A	140	7	2017	A	42	98	77	98	77	A	21	21	A	22	A	0	0	0	1	10	10	7	6	7	6	3	1	1	0
2010	27	39	5	2015	D	39	5	2015	D	36	3	0	3	0	A	3	3	A	0	A	1	1	1	1	0	0	0	0	0	0	0	0	0	0
2010	28	102	7	2017	A	102	7	2017	A	22	80	64	80	64	A	16	16	A	14	A	0	0	0	1	1	1	1	1	1	1	0	0	0	0
2010	29	49	7	2017	A	49	7	2017	A	3	46	39	46	39	A	7	7	A	12	A	0	0	0	1	1	1	1	1	1	1	0	0	0	1
2010	30	82	7	2017	D	82	7	2017	D	30	52	43	52	43	A	9	9	A	12	A	1	1	1	1	0	0	0	0	0	0	0	0	0	0
2010	31	9	5	2015	D	9	5	2015	D	0	9	9	9	9	A	0	0	A	2	A	1	1	1	1	0	0	0	0	0	0	0	0	0	0
2010	32	98	7	2017	A	81	6	2016	D	17	64	47	81	64	A	17	17	A	20	A	0	0	1	1	0	0	0	0	0	0	0	0	0	0
2010	33	141	7	2017	A	100	5	2015	A	35	65	44	106	85	A	21	21	A	22	A	0	0	1	1	7	6	5	5	6	6	1	0	0	2
2010	34	1	3	2013	D	1	3	2013	D	1	0	0	0	0	A	0	0	D	0	AD	1	1	1	1	0	0	0	0	0	0	0	0	0	0
2010	35	17	6	2016	D	4	4	2014	D	0	4	4	17	17	A	0	0	A	4	D	1	0	1	1	0	0	0	0	0	0	0	0	0	0
2010	36	74	7	2017	A	74	7	2017	A	12	62	59	62	59	A	3	3	A	14	A	0	0	0	1	5	5	5	5	5	5	0	0	0	0
2010	37	45	7	2017	A	45	7	2017	A	3	42	34	42	34	A	8	8	A	19	A	0	0	0	1	1	1	1	1	1	1	0	0	0	1
2010	38	26	7	2017	D	6	4	2014	A	0	6	6	26	26	A	0	0	A	6	A	1	0	1	1	0	0	0	0	0	0	0	0	0	0
2010	39	10	4	2014	D	10	4	2014	D	10	0	0	0	0	A	0	0	A	0	D	1	1	1	1	0	0	0	0	0	0	0	0	0	0
2010	40	134	7	2017	A	134	7	2017	A	27	107	85	107	85	A	22	22	A	22	A	0	0	0	1	68	68	63	63	63	63	5	0	0	12
2010	41	112	7	2017	A	112	7	2017	A	33	79	57	79	57	A	22	22	A	22	A	0	0	0	1	20	20	20	6	20	6	0	14	14	5
2010	42	1	3	2013	D	1	3	2013	D	1	0	0	0	0	A	0	0	D	0	AD	1	1	1	1	0	0	0	0	0	0	0	0	0	0
2010	43	0	2	2012	D	0	2	2012	D	0	0	0	0	0	D	0	0	AD	0	AD	1	1	1	0	0	0	0	0	0	0	0	0	0	0
2010	44	22	6	2016	D	1	3	2013	A	0	1	0	22	21	A	1	1	A	6	A	1	0	1	1	0	0	0	0	0	0	0	0	0	0
2010	45	95	7	2017	A	95	7	2017	A	32	63	60	63	60	A	3	3	A	12	A	0	0	0	1	4	4	4	4	4	4	0	0	0	1
2010	46	0	2	2012	D	0	2	2012	D	0	0	0	0	0	D	0	0	AD	0	AD	1	1	1	0	0	0	0	0	0	0	0	0	0	0
2010	47	16	4	2014	D	16	4	2014	D	15	1	0	1	0	A	1	1	A	0	D	1	1	1	1	0	0	0	0	0	0	0	0	0	0
2010	48	11	5	2015	D	11	5	2015	D	8	3	3	3	3	A	0	0	A	0	A	1	1	1	1	0	0	0	0	0	0	0	0	0	0
2010	49	6	3	2013	D	6	3	2013	D	3	3	0	3	0	A	3	3	D	0	AD	1	1	1	1	0	0	0	0	0	0	0	0	0	0
2010	50	2	3	2013	D	2	3	2013	D	0	2	0	2	0	A	2	2	D	0	AD	1	1	1	1	0	0	0	0	0	0	0	0	0	0
2010	51	0	2	2012	D	0	2	2012	D	0	0	0	0	0	D	0	0	AD	0	AD	1	1	1	0	0	0	0	0	0	0	0	0	0	0
2010	52	76	6	2016	D	76	6	2016	D	22	54	32	54	32	A	22	22	A	9	A	1	1	1	1	3	3	3	0	3	0	0	3	3	0
2010	53	126	7	2017	A	126	7	2017	A	22	104	87	104	87	A	17	17	A	21	A	0	0	0	1	6	6	6	6	6	6	0	0	0	0
2010	54	5	4	2014	D	5	4	2014	D	1	4	0	4	0	A	4	4	A	0	D	1	1	1	1	0	0	0	0	0	0	0	0	0	0
2010	55	25	6	2016	D	25	6	2016	D	0	25	25	25	25	A	0	0	A	13	A	1	1	1	1	0	0	0	0	0	0	0	0	0	0
2010	56	6	3	2013	D	6	3	2013	D	5	1	0	1	0	A	1	1	D	0	AD	1	1	1	1	0	0	0	0	0	0	0	0	0	0
2010	57	40	7	2017	A	40	7	2017	A	40	0	0	0	0	A	0	0	A	0	A	0	0	0	1	0	0	0	0	0	0	0	0	0	0
2010	59	8	3	2013	D	8	3	2013	D	6	2	0	2	0	A	2	2	D	0	AD	1	1	1	1	0	0	0	0	0	0	0	0	0	0
2010	60	3	2	2012	D	3	2	2012	D	3	0	0	0	0	D	0	0	AD	0	AD	1	1	1	0	0	0	0	0	0	0	0	0	0	0
2010	61	70	7	2017	A	52	6	2016	A	3	49	40	67	58	A	9	9	A	10	A	0	0	1	1	6	0	0	0	6	6	0	0	0	0
2010	62	26	4	2014	D	26	4	2014	D	14	12	2	12	2	A	10	10	A	2	D	1	1	1	1	0	0	0	0	0	0	0	0	0	0
2010	63	15	6	2016	R	2	3	2013	D	2	0	0	13	13	A	0	0	D	12	A	1	0	1	1	0	0	0	0	0	0	0	0	0	0
2010	64	0	3	2013	D	0	3	2013	D	0	0	0	0	0	A	0	0	D	0	AD	1	1	1	1	0	0	0	0	0	0	0	0	0	0
2010	66	130	7	2017	A	130	7	2017	A	35	95	76	95	76	A	19	19	A	22	A	0	0	0	1	3	3	3	3	3	3	0	0	0	0
2010	67	15	4	2014	D	15	4	2014	D	8	7	1	7	1	A	6	6	A	1	D	1	1	1	1	0	0	0	0	0	0	0	0	0	0
2010	69	6	6	2016	D	6	6	2016	D	5	1	0	1	0	A	1	1	A	0	D	1	1	1	1	0	0	0	0	0	0	0	0	0	0
2010	70	39	4	2014	R	39	4	2014	R	36	3	0	3	0	A	3	3	A	0	R	1	1	1	1	2	2	0	0	0	0	2	0	0	0
2010	71	0	3	2013	D	0	3	2013	D	0	0	0	0	0	A	0	0	D	0	AD	1	1	1	1	0	0	0	0	0	0	0	0	0	0
2011	1	72	6	2017	A	72	6	2017	A	10	62	43	62	43	A	19	19	A	3	A	0	0	0	1	11	11	11	11	11	11	0	0	0	0
2011	2	90	6	2017	A	90	6	2017	A	30	60	46	60	46	A	14	14	A	18	A	0	0	0	1	27	27	26	24	26	24	1	2	2	4
2011	3	90	6	2017	A	13	2	2013	A	13	0	0	77	55	A	0	22	A	15	A	0	0	1	0	20	0	0	0	20	9	0	0	11	0
2011	4	74	6	2017	A	52	5	2016	A	19	33	13	55	35	A	20	20	A	11	A	0	0	1	1	8	4	2	0	6	4	2	2	2	0
2011	5	41	6	2017	A	41	6	2017	A	9	32	25	32	25	A	7	7	A	11	A	0	0	0	1	0	0	0	0	0	0	0	0	0	0
2011	6	120	6	2017	A	120	6	2017	A	41	79	58	79	58	A	21	21	A	22	A	0	0	0	1	27	27	19	13	19	13	8	6	6	6
2011	7	76	6	2017	A	76	6	2017	A	19	57	49	57	49	A	8	8	A	17	A	0	0	0	1	0	0	0	0	0	0	0	0	0	0
2011	8	60	6	2017	A	9	2	2013	A	9	0	0	51	35	A	0	16	A	18	A	0	0	1	0	0	0	0	0	0	0	0	0	0	0
2011	9	86	6	2017	A	86	6	2017	A	26	60	41	60	41	A	19	19	A	8	A	0	0	0	1	0	0	0	0	0	0	0	0	0	0
2011	10	32	6	2017	D	12	4	2015	A	10	2	0	22	20	A	2	2	A	0	A	1	0	1	1	0	0	0	0	0	0	0	0	0	0
2011	11	112	6	2017	A	112	6	2017	A	38	74	59	74	59	A	15	15	A	22	A	0	0	0	1	24	24	20	17	20	17	4	3	3	3
2011	12	92	6	2017	A	13	2	2013	A	13	0	0	79	63	A	0	16	A	19	A	0	0	1	0	6	0	0	0	6	6	0	0	0	0
2011	13	97	6	2017	A	31	2	2013	A	31	0	0	66	54	A	0	12	A	18	A	0	0	1	0	27	0	0	0	27	27	0	0	0	8
2011	14	107	6	2017	A	107	6	2017	A	38	69	48	69	48	A	21	21	A	20	A	0	0	0	1	7	7	7	3	7	3	0	4	4	3
2011	15	129	6	2017	A	129	6	2017	A	41	88	66	88	66	A	22	22	A	22	A	0	0	0	1	25	25	20	11	20	11	5	9	9	7
2011	16	65	6	2017	A	65	6	2017	A	10	55	47	55	47	A	8	8	A	17	A	0	0	0	1	1	1	1	1	1	1	0	0	0	0
2011	17	51	6	2017	A	51	6	2017	A	30	21	20	21	20	A	1	1	A	3	A	0	0	0	1	0	0	0	0	0	0	0	0	0	0
2011	18	37	5	2016	D	37	5	2016	D	12	25	15	25	15	A	10	10	A	1	A	1	1	1	1	0	0	0	0	0	0	0	0	0	0
2011	19	12	4	2015	D	12	4	2015	D	4	8	5	8	5	A	3	3	A	5	D	1	1	1	1	0	0	0	0	0	0	0	0	0	0
2011	20	67	6	2017	A	67	6	2017	A	12	55	46	55	46	A	9	9	A	11	A	0	0	0	1	0	0	0	0	0	0	0	0	0	0
2011	21	79	6	2017	A	57	5	2016	A	12	45	39	67	61	A	6	6	A	17	A	0	0	1	1	51	26	24	24	49	49	2	0	0	12
2011	22	14	3	2014	D	14	3	2014	D	14	0	0	0	0	A	0	0	D	0	AD	1	1	1	1	0	0	0	0	0	0	0	0	0	0
2011	23	6	4	2015	D	6	4	2015	D	4	2	2	2	2	A	0	0	A	2	D	1	1	1	1	0	0	0	0	0	0	0	0	0	0
2011	24	28	6	2017	D	20	5	2016	D	0	20	20	28	28	A	0	0	A	15	A	1	0	1	1	0	0	0	0	0	0	0	0	0	0
2011	25	81	6	2017	A	81	6	2017	A	14	67	54	67	54	A	13	13	A	10	A	0	0	0	1	24	24	24	24	24	24	0	0	0	0
2011	26	10	6	2017	D	10	6	2017	D	1	9	9	9	9	A	0	0	A	1	A	1	1	1	1	0	0	0	0	0	0	0	0	0	0
2011	27	59	6	2017	A	27	4	2015	A	12	15	1	47	33	A	14	14	A	1	A	0	0	1	1	4	2	0	0	2	2	2	0	0	0
2011	28	11	6	2017	A	11	6	2017	A	0	11	11	11	11	A	0	0	A	7	A	0	0	0	1	0	0	0	0	0	0	0	0	0	0
2011	29	1	2	2013	D	1	2	2013	D	1	0	0	0	0	D	0	0	AD	0	AD	1	1	1	0	0	0	0	0	0	0	0	0	0	0
2011	30	101	6	2017	A	27	2	2013	A	27	0	0	74	61	A	0	13	A	21	A	0	0	1	0	12	0	0	0	12	12	0	0	0	5
2011	31	54	6	2017	A	54	6	2017	A	14	40	26	40	26	A	14	14	A	15	A	0	0	0	1	2	2	2	0	2	0	0	2	2	0
2011	32	40	6	2017	A	0	3	2014	A	0	0	0	40	40	A	0	0	A	10	A	0	0	1	1	0	0	0	0	0	0	0	0	0	0
2011	33	105	6	2017	A	83	5	2016	A	26	57	38	79	60	A	19	19	A	20	A	0	0	1	1	10	6	6	4	10	8	0	2	2	4
2011	34	57	6	2017	A	37	5	2016	A	0	37	28	57	48	A	9	9	A	11	A	0	0	1	1	0	0	0	0	0	0	0	0	0	0
2011	35	0	4	2015	D	0	4	2015	D	0	0	0	0	0	A	0	0	A	0	D	1	1	1	1	0	0	0	0	0	0	0	0	0	0
2011	36	0	2	2013	D	0	2	2013	D	0	0	0	0	0	D	0	0	AD	0	AD	1	1	1	0	0	0	0	0	0	0	0	0	0	0
2011	37	113	6	2017	A	113	6	2017	A	25	88	66	88	66	A	22	22	A	22	A	0	0	0	1	2	2	2	2	2	2	0	0	0	0
2011	38	0	4	2015	D	0	3	2014	D	0	0	0	0	0	A	0	0	D	0	D	1	0	1	1	0	0	0	0	0	0	0	0	0	0
2011	39	31	6	2017	D	30	4	2015	A	13	17	14	18	15	A	3	3	A	14	A	1	0	1	1	1	1	0	0	0	0	1	0	0	0
2011	40	0	3	2014	D	0	3	2014	D	0	0	0	0	0	A	0	0	D	0	AD	1	1	1	1	0	0	0	0	0	0	0	0	0	0
2011	41	20	5	2016	D	20	5	2016	D	5	15	6	15	6	A	9	9	A	6	A	1	1	1	1	0	0	0	0	0	0	0	0	0	0
2011	42	68	6	2017	A	68	6	2017	A	11	57	46	57	46	A	11	11	A	17	A	0	0	0	1	0	0	0	0	0	0	0	0	0	0
2011	43	0	3	2014	D	0	3	2014	D	0	0	0	0	0	A	0	0	D	0	AD	1	1	1	1	0	0	0	0	0	0	0	0	0	0
2011	45	27	6	2017	A	27	6	2017	A	0	27	27	27	27	A	0	0	A	11	A	0	0	0	1	3	3	3	3	3	3	0	0	0	3
2011	46	0	2	2013	D	0	2	2013	D	0	0	0	0	0	D	0	0	AD	0	AD	1	1	1	0	0	0	0	0	0	0	0	0	0	0
2011	47	0	3	2014	D	0	3	2014	D	0	0	0	0	0	A	0	0	D	0	AD	1	1	1	1	0	0	0	0	0	0	0	0	0	0
2011	48	87	6	2017	A	87	6	2017	A	17	70	49	70	49	A	21	21	A	18	A	0	0	0	1	5	5	5	5	5	5	0	0	0	3
2011	49	6	4	2015	D	6	4	2015	D	5	1	1	1	1	A	0	0	A	1	D	1	1	1	1	0	0	0	0	0	0	0	0	0	0
2011	50	16	5	2016	D	6	2	2013	A	6	0	0	10	4	A	0	6	A	0	A	1	0	1	0	0	0	0	0	0	0	0	0	0	0
2011	51	6	2	2013	D	6	2	2013	D	6	0	0	0	0	D	0	0	AD	0	AD	1	1	1	0	0	0	0	0	0	0	0	0	0	0
2011	52	2	2	2013	D	2	2	2013	D	2	0	0	0	0	D	0	0	AD	0	AD	1	1	1	0	0	0	0	0	0	0	0	0	0	0
2011	53	2	5	2016	D	2	5	2016	D	0	2	0	2	0	A	2	2	A	0	A	1	1	1	1	0	0	0	0	0	0	0	0	0	0
2011	55	9	4	2015	D	9	4	2015	D	4	5	1	5	1	A	4	4	A	1	D	1	1	1	1	0	0	0	0	0	0	0	0	0	0
2011	56	9	6	2017	R	9	6	2017	R	1	8	8	8	8	A	0	0	A	7	A	1	1	1	1	0	0	0	0	0	0	0	0	0	0
2011	57	83	6	2017	A	83	6	2017	A	30	53	49	53	49	A	4	4	A	22	A	0	0	0	1	3	3	2	2	2	2	1	0	0	2
2011	58	106	6	2017	A	106	6	2017	A	20	86	65	86	65	A	21	21	A	22	A	0	0	0	1	52	52	51	44	51	44	1	7	7	10
2011	59	14	4	2015	D	14	4	2015	D	5	9	9	9	9	A	0	0	A	9	D	1	1	1	1	0	0	0	0	0	0	0	0	0	0
2011	60	0	2	2013	D	0	2	2013	D	0	0	0	0	0	D	0	0	AD	0	AD	1	1	1	0	0	0	0	0	0	0	0	0	0	0
2011	61	0	2	2013	D	0	2	2013	D	0	0	0	0	0	D	0	0	AD	0	AD	1	1	1	0	0	0	0	0	0	0	0	0	0	0
2011	62	39	6	2017	D	39	6	2017	D	1	38	30	38	30	A	8	8	A	18	A	1	1	1	1	0	0	0	0	0	0	0	0	0	0
2011	64	14	6	2017	A	14	6	2017	A	0	14	13	14	13	A	1	1	A	11	A	0	0	0	1	0	0	0	0	0	0	0	0	0	0
2011	65	6	5	2016	R	6	5	2016	R	0	6	5	6	5	A	1	1	A	3	A	1	1	1	1	0	0	0	0	0	0	0	0	0	0
2011	66	24	6	2017	A	24	6	2017	A	1	23	20	23	20	A	3	3	A	0	A	0	0	0	1	0	0	0	0	0	0	0	0	0	0
2011	67	58	6	2017	A	40	5	2016	A	7	33	13	51	31	A	20	20	A	11	A	0	0	1	1	1	0	0	0	1	1	0	0	0	0
2011	71	93	6	2017	A	93	6	2017	A	20	73	51	73	51	A	22	22	A	19	A	0	0	0	1	0	0	0	0	0	0	0	0	0	0
2012	1	85	5	2017	A	85	5	2017	A	30	55	34	55	34	A	21	21	A	19	A	0	0	0	1	11	11	8	8	8	8	3	0	0	3
2012	2	18	5	2017	A	9	2	2014	A	9	0	0	9	7	A	0	2	A	7	A	0	0	1	0	0	0	0	0	0	0	0	0	0	0
2012	3	60	5	2017	A	20	3	2015	A	18	2	0	42	40	A	2	2	A	19	A	0	0	1	1	0	0	0	0	0	0	0	0	0	0
2012	4	37	5	2017	A	27	3	2015	A	18	9	0	19	10	A	9	9	A	8	A	0	0	1	1	0	0	0	0	0	0	0	0	0	0
2012	5	84	5	2017	A	84	5	2017	A	28	56	35	56	35	A	21	21	A	19	A	0	0	0	1	10	10	10	7	10	7	0	3	3	4
2012	6	94	5	2017	A	94	5	2017	A	34	60	40	60	40	A	20	20	A	18	A	0	0	0	1	30	30	20	9	20	9	10	11	11	1
2012	7	101	5	2017	A	101	5	2017	A	44	57	44	57	44	A	13	13	A	22	A	0	0	0	1	41	41	35	29	35	29	6	6	6	11
2012	8	95	5	2017	A	95	5	2017	A	39	56	42	56	42	A	14	14	A	21	A	0	0	0	1	5	5	0	0	0	0	5	0	0	0
2012	9	90	5	2017	A	90	5	2017	A	36	54	32	54	32	A	22	22	A	19	A	0	0	0	1	1	1	0	0	0	0	1	0	0	0
2012	10	91	5	2017	A	91	5	2017	A	25	66	44	66	44	A	22	22	A	22	A	0	0	0	1	19	19	18	13	18	13	1	5	5	4
2012	11	43	5	2017	D	39	3	2015	A	25	14	0	18	4	A	14	14	A	0	A	1	0	1	1	0	0	0	0	0	0	0	0	0	0
2012	12	14	5	2017	D	7	2	2014	A	7	0	0	7	1	A	0	6	A	1	A	1	0	1	0	0	0	0	0	0	0	0	0	0	0
2012	13	55	5	2017	A	55	5	2017	A	13	42	24	42	24	A	18	18	A	15	A	0	0	0	1	0	0	0	0	0	0	0	0	0	0
2012	14	56	5	2017	A	56	5	2017	A	14	42	23	42	23	A	19	19	A	3	A	0	0	0	1	0	0	0	0	0	0	0	0	0	0
2012	15	31	5	2017	A	31	5	2017	A	2	29	21	29	21	A	8	8	A	3	A	0	0	0	1	0	0	0	0	0	0	0	0	0	0
2012	16	37	5	2017	A	37	5	2017	A	8	29	10	29	10	A	19	19	A	0	A	0	0	0	1	0	0	0	0	0	0	0	0	0	0
2012	17	2	2	2014	D	2	2	2014	D	2	0	0	0	0	D	0	0	AD	0	AD	1	1	1	0	0	0	0	0	0	0	0	0	0	0
2012	18	81	5	2017	A	81	5	2017	A	21	60	41	60	41	A	19	19	A	21	A	0	0	0	1	9	9	9	9	9	9	0	0	0	7
2012	19	40	5	2017	D	25	3	2015	A	20	5	0	20	15	A	5	5	A	15	A	1	0	1	1	0	0	0	0	0	0	0	0	0	0
2012	20	35	5	2017	A	35	5	2017	A	8	27	16	27	16	A	11	11	A	2	A	0	0	0	1	0	0	0	0	0	0	0	0	0	0
2012	21	52	5	2017	A	30	4	2016	A	19	11	4	33	26	A	7	7	A	4	A	0	0	1	1	2	2	0	0	0	0	2	0	0	0
2012	22	45	5	2017	A	45	5	2017	A	6	39	30	39	30	A	9	9	A	13	A	0	0	0	1	0	0	0	0	0	0	0	0	0	0
2012	23	55	5	2017	A	55	5	2017	A	23	32	10	32	10	A	22	22	A	4	A	0	0	0	1	0	0	0	0	0	0	0	0	0	0
2012	24	33	5	2017	A	33	5	2017	A	15	18	13	18	13	A	5	5	A	10	A	0	0	0	1	0	0	0	0	0	0	0	0	0	0
2012	25	2	3	2015	A	2	3	2015	A	2	0	0	0	0	A	0	0	D	0	AD	0	0	0	1	0	0	0	0	0	0	0	0	0	0
2012	26	88	5	2017	A	88	5	2017	A	33	55	39	55	39	A	16	16	A	21	A	0	0	0	1	28	28	26	23	26	23	2	3	3	14
2012	27	33	5	2017	A	18	4	2016	A	4	14	1	29	16	A	13	13	A	1	A	0	0	1	1	0	0	0	0	0	0	0	0	0	0
2012	28	34	5	2017	A	34	5	2017	A	4	30	30	30	30	A	0	0	A	14	A	0	0	0	1	0	0	0	0	0	0	0	0	0	0
2012	29	40	5	2017	A	40	5	2017	A	1	39	31	39	31	A	8	8	A	9	A	0	0	0	1	0	0	0	0	0	0	0	0	0	0
2012	30	0	3	2015	D	0	3	2015	D	0	0	0	0	0	A	0	0	D	0	AD	1	1	1	1	0	0	0	0	0	0	0	0	0	0
2012	31	49	5	2017	A	49	5	2017	A	0	49	27	49	27	A	22	22	A	6	A	0	0	0	1	2	2	2	0	2	0	0	2	2	0
2012	32	27	5	2017	D	27	5	2017	D	14	13	12	13	12	A	1	1	A	2	A	1	1	1	1	0	0	0	0	0	0	0	0	0	0
2012	33	5	4	2016	D	5	4	2016	D	0	5	3	5	3	A	2	2	A	3	D	1	1	1	1	0	0	0	0	0	0	0	0	0	0
2012	34	12	4	2016	D	12	4	2016	D	5	7	2	7	2	A	5	5	A	2	D	1	1	1	1	0	0	0	0	0	0	0	0	0	0
2012	35	0	2	2014	D	0	2	2014	D	0	0	0	0	0	D	0	0	AD	0	AD	1	1	1	0	0	0	0	0	0	0	0	0	0	0
2012	36	4	4	2016	D	4	4	2016	D	1	3	2	3	2	A	1	1	A	2	D	1	1	1	1	0	0	0	0	0	0	0	0	0	0
2012	38	17	5	2017	D	17	5	2017	D	2	15	10	15	10	A	5	5	A	2	A	1	1	1	1	0	0	0	0	0	0	0	0	0	0
2012	39	3	3	2015	D	3	3	2015	D	2	1	0	1	0	A	1	1	D	0	AD	1	1	1	1	0	0	0	0	0	0	0	0	0	0
2012	40	22	4	2016	D	22	4	2016	D	17	5	2	5	2	A	3	3	A	2	D	1	1	1	1	0	0	0	0	0	0	0	0	0	0
2012	41	26	5	2017	A	26	5	2017	A	1	25	18	25	18	A	7	7	A	8	A	0	0	0	1	1	1	1	1	1	1	0	0	0	0
2012	42	10	3	2015	D	10	3	2015	D	8	2	0	2	0	A	2	2	D	0	AD	1	1	1	1	0	0	0	0	0	0	0	0	0	0
2012	43	22	4	2016	D	22	4	2016	D	20	2	0	2	0	A	2	2	A	0	D	1	1	1	1	0	0	0	0	0	0	0	0	0	0
2012	44	13	5	2017	A	13	5	2017	A	0	13	13	13	13	A	0	0	A	4	A	0	0	0	1	0	0	0	0	0	0	0	0	0	0
2012	45	3	4	2016	D	3	4	2016	D	2	1	0	1	0	A	1	1	A	0	D	1	1	1	1	0	0	0	0	0	0	0	0	0	0
2012	46	50	5	2017	A	1	2	2014	D	1	0	0	49	37	D	0	12	A	17	A	0	0	1	0	11	0	0	0	11	11	0	0	0	9
2012	47	0	2	2014	D	0	2	2014	D	0	0	0	0	0	D	0	0	AD	0	AD	1	1	1	0	0	0	0	0	0	0	0	0	0	0
2012	48	58	5	2017	A	58	5	2017	A	28	30	26	30	26	A	4	4	A	20	A	0	0	0	1	1	1	1	1	1	1	0	0	0	1
2012	49	79	5	2017	A	79	5	2017	A	23	56	44	56	44	A	12	12	A	22	A	0	0	0	1	17	17	17	15	17	15	0	2	2	13
2012	50	4	5	2017	D	4	5	2017	D	0	4	0	4	0	A	4	4	A	0	A	1	1	1	1	0	0	0	0	0	0	0	0	0	0
2012	51	1	2	2014	D	1	2	2014	D	1	0	0	0	0	D	0	0	AD	0	AD	1	1	1	0	0	0	0	0	0	0	0	0	0	0
2012	52	61	4	2016	D	61	4	2016	D	42	19	10	19	10	A	9	9	A	10	D	1	1	1	1	0	0	0	0	0	0	0	0	0	0
2012	53	67	5	2017	A	67	5	2017	A	8	59	37	59	37	A	22	22	A	20	A	0	0	0	1	0	0	0	0	0	0	0	0	0	0
2012	54	38	5	2017	A	38	5	2017	A	10	28	22	28	22	A	6	6	A	12	A	0	0	0	1	0	0	0	0	0	0	0	0	0	0
2012	55	17	3	2015	R	17	3	2015	R	17	0	0	0	0	A	0	0	R	0	AR	1	1	1	1	0	0	0	0	0	0	0	0	0	0
2012	58	23	4	2016	D	23	4	2016	D	9	14	8	14	8	A	6	6	A	8	D	1	1	1	1	0	0	0	0	0	0	0	0	0	0
2012	59	7	2	2014	D	7	2	2014	D	7	0	0	0	0	D	0	0	AD	0	AD	1	1	1	0	0	0	0	0	0	0	0	0	0	0
2012	62	0	3	2015	D	0	3	2015	D	0	0	0	0	0	A	0	0	D	0	AD	1	1	1	1	0	0	0	0	0	0	0	0	0	0
2012	64	6	4	2016	D	0	2	2014	D	0	0	0	6	0	D	0	6	A	0	D	1	0	1	0	0	0	0	0	0	0	0	0	0	0
2012	66	28	5	2017	A	28	5	2017	A	0	28	28	28	28	A	0	0	A	11	A	0	0	0	1	0	0	0	0	0	0	0	0	0	0
2012	73	22	4	2016	D	22	4	2016	D	19	3	3	3	3	A	0	0	A	3	D	1	1	1	1	0	0	0	0	0	0	0	0	0	0
2013	1	45	4	2017	A	9	1	2014	A	9	0	0	36	25	NL	0	11	A	11	A	0	0	1	0	0	0	0	0	0	0	0	0	0	0
2013	2	79	4	2017	A	79	4	2017	A	36	43	21	43	21	A	22	22	A	21	A	0	0	0	1	27	27	27	21	27	21	0	6	6	21
2013	3	64	4	2017	A	64	4	2017	A	25	39	22	39	22	A	17	17	A	22	A	0	0	0	1	15	15	12	11	12	11	3	1	1	11
2013	4	80	4	2017	A	80	4	2017	A	36	44	22	44	22	A	22	22	A	22	A	0	0	0	1	56	56	39	19	39	19	17	20	20	19
2013	5	70	4	2017	A	70	4	2017	A	40	30	11	30	11	A	19	19	A	11	A	0	0	0	1	0	0	0	0	0	0	0	0	0	0
2013	6	14	4	2017	A	14	4	2017	A	4	10	10	10	10	A	0	0	A	10	A	0	0	0	1	0	0	0	0	0	0	0	0	0	0
2013	7	55	4	2017	A	32	2	2015	A	32	0	0	23	8	A	0	15	A	8	A	0	0	1	0	1	0	0	0	1	0	0	0	1	0
2013	8	69	4	2017	A	69	4	2017	A	33	36	22	36	22	A	14	14	A	22	A	0	0	0	1	0	0	0	0	0	0	0	0	0	0
2013	9	46	4	2017	A	46	4	2017	A	22	24	16	24	16	A	8	8	A	16	A	0	0	0	1	3	3	3	3	3	3	0	0	0	3
2013	10	0	4	2017	A	0	2	2015	A	0	0	0	0	0	A	0	0	A	0	A	0	0	1	0	0	0	0	0	0	0	0	0	0	0
2013	11	54	4	2017	A	54	4	2017	A	30	24	19	24	19	A	5	5	A	19	A	0	0	0	1	2	2	2	2	2	2	0	0	0	2
2013	12	21	4	2017	D	21	4	2017	D	16	5	2	5	2	A	3	3	A	2	D	1	1	1	1	0	0	0	0	0	0	0	0	0	0
2013	13	59	4	2017	A	59	4	2017	A	23	36	15	36	15	A	21	21	A	15	A	0	0	0	1	29	29	23	5	23	5	6	18	18	5
2013	14	40	4	2017	A	21	2	2015	A	21	0	0	19	19	A	0	0	A	19	A	0	0	1	0	2	2	0	0	0	0	2	0	0	0
2013	15	48	4	2017	A	48	4	2017	A	13	35	21	35	21	A	14	14	A	21	A	0	0	0	1	2	2	2	2	2	2	0	0	0	2
2013	16	42	4	2017	A	42	4	2017	A	21	21	8	21	8	A	13	13	A	8	A	0	0	0	1	0	0	0	0	0	0	0	0	0	0
2013	17	7	4	2017	A	7	4	2017	A	2	5	0	5	0	A	5	5	A	0	A	0	0	0	1	0	0	0	0	0	0	0	0	0	0
2013	18	69	4	2017	A	69	4	2017	A	35	34	16	34	16	A	18	18	A	16	A	0	0	0	1	3	3	1	1	1	1	2	0	0	1
2013	19	44	4	2017	A	44	4	2017	A	10	34	18	34	18	A	16	16	A	18	A	0	0	0	1	1	1	1	0	1	0	0	1	1	0
2013	20	19	4	2017	A	19	4	2017	A	5	14	13	14	13	A	1	1	A	13	A	0	0	0	1	0	0	0	0	0	0	0	0	0	0
2013	21	74	4	2017	A	74	4	2017	A	35	39	19	39	19	A	20	20	A	19	A	0	0	0	1	3	3	3	0	3	0	0	3	3	0
2013	22	62	4	2017	A	62	4	2017	A	25	37	19	37	19	A	18	18	A	19	A	0	0	0	1	0	0	0	0	0	0	0	0	0	0
2013	23	65	4	2017	A	65	4	2017	A	23	42	22	42	22	A	20	20	A	22	A	0	0	0	1	18	18	18	11	18	11	0	7	7	11
2013	24	60	4	2017	D	60	4	2017	D	25	35	18	35	18	A	17	17	A	18	D	1	1	1	1	0	0	0	0	0	0	0	0	0	0
2013	25	60	4	2017	A	60	4	2017	A	29	31	19	31	19	A	12	12	A	19	A	0	0	0	1	0	0	0	0	0	0	0	0	0	0
2013	26	79	4	2017	A	79	4	2017	A	36	43	21	43	21	A	22	22	A	21	A	0	0	0	1	35	35	34	15	34	15	1	19	19	15
2013	27	69	4	2017	A	69	4	2017	A	36	33	20	33	20	A	13	13	A	20	A	0	0	0	1	0	0	0	0	0	0	0	0	0	0
2013	28	85	4	2017	A	85	4	2017	A	44	41	22	41	22	A	19	19	A	22	A	0	0	0	1	1	1	1	1	1	1	0	0	0	1
2013	29	50	4	2017	A	50	4	2017	A	11	39	17	39	17	A	22	22	A	17	A	0	0	0	1	5	5	5	0	5	0	0	5	5	0
2013	30	38	4	2017	A	38	4	2017	A	8	30	19	30	19	A	11	11	A	19	A	0	0	0	1	0	0	0	0	0	0	0	0	0	0
2013	31	7	4	2017	A	7	4	2017	A	0	7	6	7	6	A	1	1	A	6	A	0	0	0	1	0	0	0	0	0	0	0	0	0	0
2013	32	42	4	2017	A	42	4	2017	A	0	42	22	42	22	A	20	20	A	22	A	0	0	0	1	0	0	0	0	0	0	0	0	0	0
2013	33	45	4	2017	A	45	4	2017	A	18	27	12	27	12	A	15	15	A	12	A	0	0	0	1	0	0	0	0	0	0	0	0	0	0
2013	34	47	4	2017	A	47	4	2017	A	20	27	21	27	21	A	6	6	A	21	A	0	0	0	1	0	0	0	0	0	0	0	0	0	0
2013	35	32	4	2017	A	11	3	2016	A	5	6	0	27	21	A	6	6	A	21	A	0	0	1	1	2	0	0	0	2	2	0	0	0	2
2013	36	8	4	2017	D	0	2	2015	A	0	0	0	8	1	A	0	7	A	1	D	1	0	1	0	0	0	0	0	0	0	0	0	0	0
2013	37	21	4	2017	A	21	4	2017	A	13	8	0	8	0	A	8	8	A	0	A	0	0	0	1	0	0	0	0	0	0	0	0	0	0
2013	38	0	1	2014	D	0	1	2014	D	0	0	0	0	0	NL	0	0	AD	0	AD	1	1	1	0	0	0	0	0	0	0	0	0	0	0
2013	39	0	2	2015	D	0	2	2015	D	0	0	0	0	0	D	0	0	AD	0	AD	1	1	1	0	0	0	0	0	0	0	0	0	0	0
2013	40	28	4	2017	A	28	4	2017	A	22	6	6	6	6	A	0	0	A	6	A	0	0	0	1	0	0	0	0	0	0	0	0	0	0
2013	41	42	4	2017	A	42	4	2017	A	9	33	15	33	15	A	18	18	A	15	A	0	0	0	1	0	0	0	0	0	0	0	0	0	0
2013	42	0	2	2015	D	0	2	2015	D	0	0	0	0	0	D	0	0	AD	0	AD	1	1	1	0	0	0	0	0	0	0	0	0	0	0
2013	43	29	4	2017	A	29	4	2017	A	3	26	17	26	17	A	9	9	A	17	A	0	0	0	1	1	1	1	0	1	0	0	1	1	0
2013	44	13	4	2017	A	13	4	2017	A	0	13	3	13	3	A	10	10	A	3	A	0	0	0	1	0	0	0	0	0	0	0	0	0	0
2013	45	0	4	2017	A	0	4	2017	A	0	0	0	0	0	A	0	0	A	0	A	0	0	0	1	0	0	0	0	0	0	0	0	0	0
2013	46	26	4	2017	A	26	4	2017	A	9	17	16	17	16	A	1	1	A	16	A	0	0	0	1	0	0	0	0	0	0	0	0	0	0
2013	47	70	4	2017	A	70	4	2017	A	27	43	22	43	22	A	21	21	A	22	A	0	0	0	1	17	17	14	14	14	14	3	0	0	14
2013	49	0	2	2015	D	0	2	2015	D	0	0	0	0	0	D	0	0	AD	0	AD	1	1	1	0	0	0	0	0	0	0	0	0	0	0
2013	51	9	2	2015	D	9	2	2015	D	9	0	0	0	0	D	0	0	AD	0	AD	1	1	1	0	0	0	0	0	0	0	0	0	0	0
2013	52	42	4	2017	A	42	4	2017	A	0	42	22	42	22	A	20	20	A	22	A	0	0	0	1	1	1	1	1	1	1	0	0	0	1
2013	55	46	4	2017	A	46	4	2017	A	8	38	19	38	19	A	19	19	A	19	A	0	0	0	1	8	8	8	7	8	7	0	1	1	7
2013	56	43	4	2017	A	43	4	2017	A	3	40	19	40	19	A	21	21	A	19	A	0	0	0	1	4	4	4	1	4	1	0	3	3	1
2013	57	41	4	2017	A	41	4	2017	A	0	41	22	41	22	A	19	19	A	22	A	0	0	0	1	1	1	1	0	1	0	0	1	1	0
2013	58	17	4	2017	A	17	4	2017	A	1	16	14	16	14	A	2	2	A	14	A	0	0	0	1	0	0	0	0	0	0	0	0	0	0
2013	60	21	4	2017	A	21	4	2017	A	13	8	6	8	6	A	2	2	A	6	A	0	0	0	1	0	0	0	0	0	0	0	0	0	0
2013	62	14	4	2017	D	14	4	2017	D	10	4	0	4	0	A	4	4	A	0	D	1	1	1	1	0	0	0	0	0	0	0	0	0	0
2013	65	57	4	2017	A	57	4	2017	A	41	16	11	16	11	A	5	5	A	11	A	0	0	0	1	1	1	0	0	0	0	1	0	0	0
2013	66	50	4	2017	A	50	4	2017	A	20	30	8	30	8	A	22	22	A	8	A	0	0	0	1	0	0	0	0	0	0	0	0	0	0
2013	68	35	4	2017	A	35	4	2017	A	7	28	13	28	13	A	15	15	A	13	A	0	0	0	1	0	0	0	0	0	0	0	0	0	0
2014	1	22	3	2017	A	22	3	2017	A	17	5	0	5	0	A	5	5	A	0	NP	0	0	0	1	0	0	0	0	0	0	0	0	0	0
2014	2	39	3	2017	A	39	3	2017	A	17	22	0	22	0	A	22	22	A	0	NP	0	0	0	1	2	2	2	0	2	0	0	2	2	0
2014	3	36	3	2017	A	36	3	2017	A	31	5	0	5	0	A	5	5	A	0	NP	0	0	0	1	0	0	0	0	0	0	0	0	0	0
2014	4	10	3	2017	A	0	2	2016	A	0	0	0	10	0	A	0	10	A	0	NP	0	0	1	0	0	0	0	0	0	0	0	0	0	0
2014	5	50	3	2017	A	50	3	2017	A	36	14	0	14	0	A	14	14	A	0	NP	0	0	0	1	5	5	5	0	5	0	0	5	5	0
2014	6	23	3	2017	A	7	2	2016	A	7	0	0	16	0	A	0	16	A	0	NP	0	0	1	0	0	0	0	0	0	0	0	0	0	0
2014	7	0	3	2017	A	0	2	2016	A	0	0	0	0	0	A	0	0	A	0	NP	0	0	1	0	0	0	0	0	0	0	0	0	0	0
2014	8	42	3	2017	A	42	3	2017	A	20	22	0	22	0	A	22	22	A	0	NP	0	0	0	1	3	3	0	0	0	0	3	0	0	0
2014	9	47	3	2017	A	47	3	2017	A	26	21	0	21	0	A	21	21	A	0	NP	0	0	0	1	0	0	0	0	0	0	0	0	0	0
2014	10	31	3	2017	A	31	3	2017	A	21	10	0	10	0	A	10	10	A	0	NP	0	0	0	1	0	0	0	0	0	0	0	0	0	0
2014	11	44	3	2017	A	44	3	2017	A	26	18	0	18	0	A	18	18	A	0	NP	0	0	0	1	2	2	2	0	2	0	0	2	2	0
2014	12	23	3	2017	A	23	3	2017	A	17	6	0	6	0	A	6	6	A	0	NP	0	0	0	1	0	0	0	0	0	0	0	0	0	0
2014	13	47	3	2017	A	47	3	2017	A	25	22	0	22	0	A	22	22	A	0	NP	0	0	0	1	2	2	0	0	0	0	2	0	0	0
2014	14	51	3	2017	A	51	3	2017	A	34	17	0	17	0	A	17	17	A	0	NP	0	0	0	1	1	1	1	0	1	0	0	1	1	0
2014	15	17	2	2016	D	17	2	2016	D	17	0	0	0	0	D	0	0	AD	0	NP	1	1	1	0	0	0	0	0	0	0	0	0	0	0
2014	16	8	3	2017	A	8	3	2017	A	0	8	0	8	0	A	8	8	A	0	NP	0	0	0	1	0	0	0	0	0	0	0	0	0	0
2014	17	31	3	2017	A	31	3	2017	A	25	6	0	6	0	A	6	6	A	0	NP	0	0	0	1	0	0	0	0	0	0	0	0	0	0
2014	18	50	3	2017	A	50	3	2017	A	32	18	0	18	0	A	18	18	A	0	NP	0	0	0	1	11	11	4	0	4	0	7	4	4	0
2014	19	25	3	2017	D	25	3	2017	D	18	7	0	7	0	A	7	7	D	0	NP	1	1	1	1	0	0	0	0	0	0	0	0	0	0
2014	20	23	3	2017	A	23	3	2017	A	18	5	0	5	0	A	5	5	A	0	NP	0	0	0	1	0	0	0	0	0	0	0	0	0	0
2014	21	9	3	2017	A	9	3	2017	A	9	0	0	0	0	A	0	0	A	0	NP	0	0	0	1	0	0	0	0	0	0	0	0	0	0
2014	22	21	3	2017	A	21	3	2017	A	16	5	0	5	0	A	5	5	A	0	NP	0	0	0	1	0	0	0	0	0	0	0	0	0	0
2014	23	0	3	2017	A	0	2	2016	A	0	0	0	0	0	A	0	0	A	0	NP	0	0	1	0	0	0	0	0	0	0	0	0	0	0
2014	24	37	3	2017	A	17	2	2016	A	17	0	0	20	0	A	0	20	A	0	NP	0	0	1	0	3	0	0	0	3	0	0	0	3	0
2014	25	7	3	2017	A	7	3	2017	A	0	7	0	7	0	A	7	7	A	0	NP	0	0	0	1	0	0	0	0	0	0	0	0	0	0
2014	26	35	3	2017	A	35	3	2017	A	16	19	0	19	0	A	19	19	A	0	NP	0	0	0	1	1	1	1	0	1	0	0	1	1	0
2014	27	19	3	2017	A	19	3	2017	A	15	4	0	4	0	A	4	4	A	0	NP	0	0	0	1	0	0	0	0	0	0	0	0	0	0
2014	28	0	2	2016	D	0	2	2016	D	0	0	0	0	0	D	0	0	AD	0	NP	1	1	1	0	0	0	0	0	0	0	0	0	0	0
2014	29	60	3	2017	A	60	3	2017	A	40	20	0	20	0	A	20	20	A	0	NP	0	0	0	1	2	2	0	0	0	0	2	0	0	0
2014	30	51	3	2017	A	51	3	2017	A	29	22	0	22	0	A	22	22	A	0	NP	0	0	0	1	0	0	0	0	0	0	0	0	0	0
2014	31	32	3	2017	A	32	3	2017	A	14	18	0	18	0	A	18	18	A	0	NP	0	0	0	1	0	0	0	0	0	0	0	0	0	0
2014	32	1	3	2017	D	1	3	2017	D	1	0	0	0	0	A	0	0	D	0	NP	1	1	1	1	0	0	0	0	0	0	0	0	0	0
2014	33	28	3	2017	A	28	3	2017	A	19	9	0	9	0	A	9	9	A	0	NP	0	0	0	1	0	0	0	0	0	0	0	0	0	0
2014	34	33	3	2017	A	33	3	2017	A	16	17	0	17	0	A	17	17	A	0	NP	0	0	0	1	8	8	5	0	5	0	3	5	5	0
2014	35	0	3	2017	A	0	3	2017	A	0	0	0	0	0	A	0	0	A	0	NP	0	0	0	1	0	0	0	0	0	0	0	0	0	0
2014	36	7	3	2017	A	7	3	2017	A	0	7	0	7	0	A	7	7	A	0	NP	0	0	0	1	0	0	0	0	0	0	0	0	0	0
2014	37	7	3	2017	A	7	3	2017	A	6	1	0	1	0	A	1	1	A	0	NP	0	0	0	1	0	0	0	0	0	0	0	0	0	0
2014	38	1	2	2016	D	1	2	2016	D	1	0	0	0	0	D	0	0	AD	0	NP	1	1	1	0	0	0	0	0	0	0	0	0	0	0
2014	39	0	3	2017	D	0	3	2017	D	0	0	0	0	0	A	0	0	D	0	NP	1	1	1	1	0	0	0	0	0	0	0	0	0	0
2014	40	34	3	2017	A	34	3	2017	A	15	19	0	19	0	A	19	19	A	0	NP	0	0	0	1	0	0	0	0	0	0	0	0	0	0
2014	41	39	3	2017	A	39	3	2017	A	27	12	0	12	0	A	12	12	A	0	NP	0	0	0	1	0	0	0	0	0	0	0	0	0	0
2014	42	36	3	2017	A	36	3	2017	A	27	9	0	9	0	A	9	9	A	0	NP	0	0	0	1	0	0	0	0	0	0	0	0	0	0
2014	43	33	3	2017	A	33	3	2017	A	21	12	0	12	0	A	12	12	A	0	NP	0	0	0	1	0	0	0	0	0	0	0	0	0	0
2014	44	18	3	2017	A	18	3	2017	A	17	1	0	1	0	A	1	1	A	0	NP	0	0	0	1	0	0	0	0	0	0	0	0	0	0
2014	45	30	3	2017	A	30	3	2017	A	14	16	0	16	0	A	16	16	A	0	NP	0	0	0	1	0	0	0	0	0	0	0	0	0	0
2014	46	49	3	2017	A	49	3	2017	A	29	20	0	20	0	A	20	20	A	0	NP	0	0	0	1	1	1	1	0	1	0	0	1	1	0
2014	47	29	3	2017	A	29	3	2017	A	29	0	0	0	0	A	0	0	A	0	NP	0	0	0	1	0	0	0	0	0	0	0	0	0	0
2014	48	2	2	2016	D	2	2	2016	D	2	0	0	0	0	D	0	0	AD	0	NP	1	1	1	0	0	0	0	0	0	0	0	0	0	0
2014	49	4	3	2017	A	4	3	2017	A	0	4	0	4	0	A	4	4	A	0	NP	0	0	0	1	0	0	0	0	0	0	0	0	0	0
2014	50	3	3	2017	A	3	3	2017	A	3	0	0	0	0	A	0	0	A	0	NP	0	0	0	1	0	0	0	0	0	0	0	0	0	0
2014	51	32	3	2017	A	32	3	2017	A	19	13	0	13	0	A	13	13	A	0	NP	0	0	0	1	0	0	0	0	0	0	0	0	0	0
2014	52	5	3	2017	A	5	3	2017	A	5	0	0	0	0	A	0	0	A	0	NP	0	0	0	1	0	0	0	0	0	0	0	0	0	0
2014	53	37	3	2017	A	37	3	2017	A	17	20	0	20	0	A	20	20	A	0	NP	0	0	0	1	4	4	4	0	4	0	0	4	4	0
2014	54	25	3	2017	A	25	3	2017	A	15	10	0	10	0	A	10	10	A	0	NP	0	0	0	1	0	0	0	0	0	0	0	0	0	0
2014	55	0	3	2017	D	0	1	2015	A	0	0	0	0	0	NL	0	0	D	0	NP	1	0	1	0	0	0	0	0	0	0	0	0	0	0
2014	56	9	3	2017	A	9	3	2017	A	6	3	0	3	0	A	3	3	A	0	NP	0	0	0	1	0	0	0	0	0	0	0	0	0	0
2014	58	0	3	2017	A	0	3	2017	A	0	0	0	0	0	A	0	0	A	0	NP	0	0	0	1	0	0	0	0	0	0	0	0	0	0
2014	59	1	3	2017	A	1	3	2017	A	0	1	0	1	0	A	1	1	A	0	NP	0	0	0	1	0	0	0	0	0	0	0	0	0	0
2014	60	7	2	2016	D	7	2	2016	D	7	0	0	0	0	D	0	0	AD	0	NP	1	1	1	0	0	0	0	0	0	0	0	0	0	0
2014	61	58	3	2017	A	58	3	2017	A	36	22	0	22	0	A	22	22	A	0	NP	0	0	0	1	0	0	0	0	0	0	0	0	0	0
2014	62	26	3	2017	A	26	3	2017	A	7	19	0	19	0	A	19	19	A	0	NP	0	0	0	1	0	0	0	0	0	0	0	0	0	0
2014	63	0	2	2016	D	0	2	2016	D	0	0	0	0	0	D	0	0	AD	0	NP	1	1	1	0	0	0	0	0	0	0	0	0	0	0
2014	65	0	2	2016	D	0	2	2016	D	0	0	0	0	0	D	0	0	AD	0	NP	1	1	1	0	0	0	0	0	0	0	0	0	0	0
2014	66	0	2	2016	R	0	2	2016	R	0	0	0	0	0	R	0	0	AR	0	NP	1	1	1	0	0	0	0	0	0	0	0	0	0	0
2014	67	20	3	2017	A	20	3	2017	A	0	20	0	20	0	A	20	20	A	0	NP	0	0	0	1	0	0	0	0	0	0	0	0	0	0
2014	68	4	3	2017	D	4	3	2017	D	0	4	0	4	0	A	4	4	D	0	NP	1	1	1	1	0	0	0	0	0	0	0	0	0	0
2014	69	13	3	2017	A	13	3	2017	A	11	2	0	2	0	A	2	2	A	0	NP	0	0	0	1	0	0	0	0	0	0	0	0	0	0
2014	70	0	2	2016	D	0	2	2016	D	0	0	0	0	0	D	0	0	AD	0	NP	1	1	1	0	0	0	0	0	0	0	0	0	0	0
2014	73	3	2	2016	R	3	2	2016	R	3	0	0	0	0	R	0	0	AR	0	NP	1	1	1	0	0	0	0	0	0	0	0	0	0	0
2015	1	42	2	2017	A	42	2	2017	A	42	0	0	0	0	A	0	0	NP	0	NP	0	0	0	0	0	0	0	0	0	0	0	0	0	0
2015	2	27	2	2017	A	27	2	2017	A	27	0	0	0	0	A	0	0	NP	0	NP	0	0	0	0	0	0	0	0	0	0	0	0	0	0
2015	3	42	2	2017	A	42	2	2017	A	42	0	0	0	0	A	0	0	NP	0	NP	0	0	0	0	0	0	0	0	0	0	0	0	0	0
2015	4	35	2	2017	A	35	2	2017	A	35	0	0	0	0	A	0	0	NP	0	NP	0	0	0	0	15	15	0	0	0	0	15	0	0	0
2015	5	39	2	2017	A	39	2	2017	A	39	0	0	0	0	A	0	0	NP	0	NP	0	0	0	0	0	0	0	0	0	0	0	0	0	0
2015	6	5	2	2017	A	5	2	2017	A	5	0	0	0	0	A	0	0	NP	0	NP	0	0	0	0	0	0	0	0	0	0	0	0	0	0
2015	7	18	2	2017	A	18	2	2017	A	18	0	0	0	0	A	0	0	NP	0	NP	0	0	0	0	0	0	0	0	0	0	0	0	0	0
2015	8	30	2	2017	A	30	2	2017	A	30	0	0	0	0	A	0	0	NP	0	NP	0	0	0	0	0	0	0	0	0	0	0	0	0	0
2015	9	10	2	2017	A	10	2	2017	A	10	0	0	0	0	A	0	0	NP	0	NP	0	0	0	0	0	0	0	0	0	0	0	0	0	0
2015	10	2	2	2017	A	2	2	2017	A	2	0	0	0	0	A	0	0	NP	0	NP	0	0	0	0	0	0	0	0	0	0	0	0	0	0
2015	11	24	2	2017	A	24	2	2017	A	24	0	0	0	0	A	0	0	NP	0	NP	0	0	0	0	0	0	0	0	0	0	0	0	0	0
2015	12	27	2	2017	A	27	2	2017	A	27	0	0	0	0	A	0	0	NP	0	NP	0	0	0	0	0	0	0	0	0	0	0	0	0	0
2015	13	19	2	2017	A	19	2	2017	A	19	0	0	0	0	A	0	0	NP	0	NP	0	0	0	0	0	0	0	0	0	0	0	0	0	0
2015	14	30	2	2017	A	30	2	2017	A	30	0	0	0	0	A	0	0	NP	0	NP	0	0	0	0	2	2	0	0	0	0	2	0	0	0
2015	15	40	2	2017	A	40	2	2017	A	40	0	0	0	0	A	0	0	NP	0	NP	0	0	0	0	0	0	0	0	0	0	0	0	0	0
2015	16	13	2	2017	A	13	2	2017	A	13	0	0	0	0	A	0	0	NP	0	NP	0	0	0	0	0	0	0	0	0	0	0	0	0	0
2015	17	0	2	2017	A	0	2	2017	A	0	0	0	0	0	A	0	0	NP	0	NP	0	0	0	0	0	0	0	0	0	0	0	0	0	0
2015	18	40	2	2017	A	40	2	2017	A	40	0	0	0	0	A	0	0	NP	0	NP	0	0	0	0	1	1	0	0	0	0	1	0	0	0
2015	19	23	2	2017	A	23	2	2017	A	23	0	0	0	0	A	0	0	NP	0	NP	0	0	0	0	2	2	0	0	0	0	2	0	0	0
2015	20	15	2	2017	A	15	2	2017	A	15	0	0	0	0	A	0	0	NP	0	NP	0	0	0	0	1	1	0	0	0	0	1	0	0	0
2015	21	1	2	2017	A	1	2	2017	A	1	0	0	0	0	A	0	0	NP	0	NP	0	0	0	0	0	0	0	0	0	0	0	0	0	0
2015	22	2	2	2017	A	2	2	2017	A	2	0	0	0	0	A	0	0	NP	0	NP	0	0	0	0	0	0	0	0	0	0	0	0	0	0
2015	23	11	2	2017	A	11	2	2017	A	11	0	0	0	0	A	0	0	NP	0	NP	0	0	0	0	0	0	0	0	0	0	0	0	0	0
2015	24	26	2	2017	A	26	2	2017	A	26	0	0	0	0	A	0	0	NP	0	NP	0	0	0	0	0	0	0	0	0	0	0	0	0	0
2015	25	20	2	2017	A	20	2	2017	A	20	0	0	0	0	A	0	0	NP	0	NP	0	0	0	0	0	0	0	0	0	0	0	0	0	0
2015	26	1	2	2017	A	1	2	2017	A	1	0	0	0	0	A	0	0	NP	0	NP	0	0	0	0	0	0	0	0	0	0	0	0	0	0
2015	27	31	2	2017	A	31	2	2017	A	31	0	0	0	0	A	0	0	NP	0	NP	0	0	0	0	0	0	0	0	0	0	0	0	0	0
2015	28	5	2	2017	A	5	2	2017	A	5	0	0	0	0	A	0	0	NP	0	NP	0	0	0	0	0	0	0	0	0	0	0	0	0	0
2015	29	0	2	2017	D	0	2	2017	D	0	0	0	0	0	D	0	0	NP	0	NP	1	1	1	0	0	0	0	0	0	0	0	0	0	0
2015	30	3	2	2017	A	3	2	2017	A	3	0	0	0	0	A	0	0	NP	0	NP	0	0	0	0	0	0	0	0	0	0	0	0	0	0
2015	31	21	2	2017	A	21	2	2017	A	21	0	0	0	0	A	0	0	NP	0	NP	0	0	0	0	0	0	0	0	0	0	0	0	0	0
2015	32	0	2	2017	A	0	2	2017	A	0	0	0	0	0	A	0	0	NP	0	NP	0	0	0	0	0	0	0	0	0	0	0	0	0	0
2015	33	4	2	2017	A	4	2	2017	A	4	0	0	0	0	A	0	0	NP	0	NP	0	0	0	0	0	0	0	0	0	0	0	0	0	0
2015	34	8	2	2017	A	8	2	2017	A	8	0	0	0	0	A	0	0	NP	0	NP	0	0	0	0	0	0	0	0	0	0	0	0	0	0
2015	35	21	2	2017	A	21	2	2017	A	21	0	0	0	0	A	0	0	NP	0	NP	0	0	0	0	2	2	0	0	0	0	2	0	0	0
2015	36	6	2	2017	A	6	2	2017	A	6	0	0	0	0	A	0	0	NP	0	NP	0	0	0	0	0	0	0	0	0	0	0	0	0	0
2015	37	3	2	2017	A	3	2	2017	A	3	0	0	0	0	A	0	0	NP	0	NP	0	0	0	0	0	0	0	0	0	0	0	0	0	0
2015	38	4	2	2017	A	4	2	2017	A	4	0	0	0	0	A	0	0	NP	0	NP	0	0	0	0	0	0	0	0	0	0	0	0	0	0
2015	39	24	2	2017	A	24	2	2017	A	24	0	0	0	0	A	0	0	NP	0	NP	0	0	0	0	0	0	0	0	0	0	0	0	0	0
2015	40	4	2	2017	A	4	2	2017	A	4	0	0	0	0	A	0	0	NP	0	NP	0	0	0	0	0	0	0	0	0	0	0	0	0	0
2015	41	0	2	2017	A	0	2	2017	A	0	0	0	0	0	A	0	0	NP	0	NP	0	0	0	0	0	0	0	0	0	0	0	0	0	0
2015	42	0	2	2017	A	0	2	2017	A	0	0	0	0	0	A	0	0	NP	0	NP	0	0	0	0	0	0	0	0	0	0	0	0	0	0
2015	43	8	2	2017	D	8	2	2017	D	8	0	0	0	0	D	0	0	NP	0	NP	1	1	1	0	0	0	0	0	0	0	0	0	0	0
2015	44	20	2	2017	A	20	2	2017	A	20	0	0	0	0	A	0	0	NP	0	NP	0	0	0	0	0	0	0	0	0	0	0	0	0	0
2015	45	5	2	2017	A	5	2	2017	A	5	0	0	0	0	A	0	0	NP	0	NP	0	0	0	0	0	0	0	0	0	0	0	0	0	0
2015	46	0	2	2017	D	0	2	2017	D	0	0	0	0	0	D	0	0	NP	0	NP	1	1	1	0	0	0	0	0	0	0	0	0	0	0
2015	47	1	2	2017	A	1	2	2017	A	1	0	0	0	0	A	0	0	NP	0	NP	0	0	0	0	0	0	0	0	0	0	0	0	0	0
2015	48	18	2	2017	A	18	2	2017	A	18	0	0	0	0	A	0	0	NP	0	NP	0	0	0	0	0	0	0	0	0	0	0	0	0	0
2015	49	0	2	2017	A	0	2	2017	A	0	0	0	0	0	A	0	0	NP	0	NP	0	0	0	0	0	0	0	0	0	0	0	0	0	0
2015	50	15	2	2017	A	15	2	2017	A	15	0	0	0	0	A	0	0	NP	0	NP	0	0	0	0	0	0	0	0	0	0	0	0	0	0
2015	51	0	2	2017	D	0	2	2017	D	0	0	0	0	0	D	0	0	NP	0	NP	1	1	1	0	0	0	0	0	0	0	0	0	0	0
2015	52	5	2	2017	A	5	2	2017	A	5	0	0	0	0	A	0	0	NP	0	NP	0	0	0	0	0	0	0	0	0	0	0	0	0	0
2015	53	28	2	2017	A	28	2	2017	A	28	0	0	0	0	A	0	0	NP	0	NP	0	0	0	0	0	0	0	0	0	0	0	0	0	0
2015	55	14	2	2017	D	14	2	2017	D	14	0	0	0	0	D	0	0	NP	0	NP	1	1	1	0	0	0	0	0	0	0	0	0	0	0
2015	56	1	2	2017	A	1	2	2017	A	1	0	0	0	0	A	0	0	NP	0	NP	0	0	0	0	0	0	0	0	0	0	0	0	0	0
2015	57	4	2	2017	A	4	2	2017	A	4	0	0	0	0	A	0	0	NP	0	NP	0	0	0	0	0	0	0	0	0	0	0	0	0	0
2015	58	24	2	2017	A	24	2	2017	A	24	0	0	0	0	A	0	0	NP	0	NP	0	0	0	0	0	0	0	0	0	0	0	0	0	0
2015	59	0	2	2017	A	0	2	2017	A	0	0	0	0	0	A	0	0	NP	0	NP	0	0	0	0	0	0	0	0	0	0	0	0	0	0
2015	60	12	2	2017	A	12	2	2017	A	12	0	0	0	0	A	0	0	NP	0	NP	0	0	0	0	0	0	0	0	0	0	0	0	0	0
2015	61	6	2	2017	R	6	2	2017	R	6	0	0	0	0	R	0	0	NP	0	NP	1	1	1	0	0	0	0	0	0	0	0	0	0	0
2015	62	0	2	2017	A	0	2	2017	A	0	0	0	0	0	A	0	0	NP	0	NP	0	0	0	0	0	0	0	0	0	0	0	0	0	0
2015	63	6	2	2017	A	6	2	2017	A	6	0	0	0	0	A	0	0	NP	0	NP	0	0	0	0	0	0	0	0	0	0	0	0	0	0
2015	64	0	2	2017	R	0	2	2017	R	0	0	0	0	0	R	0	0	NP	0	NP	1	1	1	0	0	0	0	0	0	0	0	0	0	0
2015	65	13	2	2017	A	13	2	2017	A	13	0	0	0	0	A	0	0	NP	0	NP	0	0	0	0	0	0	0	0	0	0	0	0	0	0
2015	67	9	2	2017	A	9	2	2017	A	9	0	0	0	0	A	0	0	NP	0	NP	0	0	0	0	0	0	0	0	0	0	0	0	0	0
2015	69	6	2	2017	A	6	2	2017	A	6	0	0	0	0	A	0	0	NP	0	NP	0	0	0	0	0	0	0	0	0	0	0	0	0	0
2015	70	0	2	2017	A	0	2	2017	A	0	0	0	0	0	A	0	0	NP	0	NP	0	0	0	0	0	0	0	0	0	0	0	0	0	0
2016	1	20	1	2017	A	20	1	2017	A	20	0	0	0	0	NP	0	0	NP	0	NP	0	0	0	0	0	0	0	0	0	0	0	0	0	0
2016	2	12	1	2017	A	12	1	2017	A	12	0	0	0	0	NP	0	0	NP	0	NP	0	0	0	0	0	0	0	0	0	0	0	0	0	0
2016	3	18	1	2017	A	18	1	2017	A	18	0	0	0	0	NP	0	0	NP	0	NP	0	0	0	0	0	0	0	0	0	0	0	0	0	0
2016	4	13	1	2017	A	13	1	2017	A	13	0	0	0	0	NP	0	0	NP	0	NP	0	0	0	0	0	0	0	0	0	0	0	0	0	0
2016	5	2	1	2017	A	2	1	2017	A	2	0	0	0	0	NP	0	0	NP	0	NP	0	0	0	0	0	0	0	0	0	0	0	0	0	0
2016	6	20	1	2017	A	20	1	2017	A	20	0	0	0	0	NP	0	0	NP	0	NP	0	0	0	0	3	3	0	0	0	0	3	0	0	0
2016	7	4	1	2017	A	4	1	2017	A	4	0	0	0	0	NP	0	0	NP	0	NP	0	0	0	0	0	0	0	0	0	0	0	0	0	0
2016	8	13	1	2017	A	13	1	2017	A	13	0	0	0	0	NP	0	0	NP	0	NP	0	0	0	0	0	0	0	0	0	0	0	0	0	0
2016	9	3	1	2017	A	3	1	2017	A	3	0	0	0	0	NP	0	0	NP	0	NP	0	0	0	0	0	0	0	0	0	0	0	0	0	0
2016	10	11	1	2017	A	11	1	2017	A	11	0	0	0	0	NP	0	0	NP	0	NP	0	0	0	0	0	0	0	0	0	0	0	0	0	0
2016	11	9	1	2017	A	9	1	2017	A	9	0	0	0	0	NP	0	0	NP	0	NP	0	0	0	0	0	0	0	0	0	0	0	0	0	0
2016	12	13	1	2017	A	13	1	2017	A	13	0	0	0	0	NP	0	0	NP	0	NP	0	0	0	0	0	0	0	0	0	0	0	0	0	0
2016	13	0	1	2017	A	0	1	2017	A	0	0	0	0	0	NP	0	0	NP	0	NP	0	0	0	0	0	0	0	0	0	0	0	0	0	0
2016	14	8	1	2017	A	8	1	2017	A	8	0	0	0	0	NP	0	0	NP	0	NP	0	0	0	0	0	0	0	0	0	0	0	0	0	0
2016	15	1	1	2017	A	1	1	2017	A	1	0	0	0	0	NP	0	0	NP	0	NP	0	0	0	0	0	0	0	0	0	0	0	0	0	0
2016	16	2	1	2017	A	2	1	2017	A	2	0	0	0	0	NP	0	0	NP	0	NP	0	0	0	0	0	0	0	0	0	0	0	0	0	0
2016	17	16	1	2017	A	16	1	2017	A	16	0	0	0	0	NP	0	0	NP	0	NP	0	0	0	0	0	0	0	0	0	0	0	0	0	0
2016	18	21	1	2017	A	21	1	2017	A	21	0	0	0	0	NP	0	0	NP	0	NP	0	0	0	0	1	1	0	0	0	0	1	0	0	0
2016	19	2	1	2017	A	2	1	2017	A	2	0	0	0	0	NP	0	0	NP	0	NP	0	0	0	0	0	0	0	0	0	0	0	0	0	0
2016	20	0	1	2017	A	0	1	2017	A	0	0	0	0	0	NP	0	0	NP	0	NP	0	0	0	0	0	0	0	0	0	0	0	0	0	0
2016	21	17	1	2017	A	17	1	2017	A	17	0	0	0	0	NP	0	0	NP	0	NP	0	0	0	0	0	0	0	0	0	0	0	0	0	0
2016	22	0	1	2017	A	0	1	2017	A	0	0	0	0	0	NP	0	0	NP	0	NP	0	0	0	0	0	0	0	0	0	0	0	0	0	0
2016	23	9	1	2017	A	9	1	2017	A	9	0	0	0	0	NP	0	0	NP	0	NP	0	0	0	0	0	0	0	0	0	0	0	0	0	0
2016	24	8	1	2017	A	8	1	2017	A	8	0	0	0	0	NP	0	0	NP	0	NP	0	0	0	0	0	0	0	0	0	0	0	0	0	0
2016	25	4	1	2017	A	4	1	2017	A	4	0	0	0	0	NP	0	0	NP	0	NP	0	0	0	0	0	0	0	0	0	0	0	0	0	0
2016	26	12	1	2017	A	12	1	2017	A	12	0	0	0	0	NP	0	0	NP	0	NP	0	0	0	0	0	0	0	0	0	0	0	0	0	0
2016	27	17	1	2017	A	17	1	2017	A	17	0	0	0	0	NP	0	0	NP	0	NP	0	0	0	0	0	0	0	0	0	0	0	0	0	0
2016	28	1	1	2017	A	1	1	2017	A	1	0	0	0	0	NP	0	0	NP	0	NP	0	0	0	0	0	0	0	0	0	0	0	0	0	0
2016	29	6	1	2017	A	6	1	2017	A	6	0	0	0	0	NP	0	0	NP	0	NP	0	0	0	0	0	0	0	0	0	0	0	0	0	0
2016	30	0	1	2017	A	0	1	2017	A	0	0	0	0	0	NP	0	0	NP	0	NP	0	0	0	0	0	0	0	0	0	0	0	0	0	0
2016	31	2	1	2017	A	2	1	2017	A	2	0	0	0	0	NP	0	0	NP	0	NP	0	0	0	0	0	0	0	0	0	0	0	0	0	0
2016	32	3	1	2017	A	3	1	2017	A	3	0	0	0	0	NP	0	0	NP	0	NP	0	0	0	0	0	0	0	0	0	0	0	0	0	0
2016	33	0	1	2017	A	0	1	2017	A	0	0	0	0	0	NP	0	0	NP	0	NP	0	0	0	0	0	0	0	0	0	0	0	0	0	0
2016	34	0	1	2017	A	0	1	2017	A	0	0	0	0	0	NP	0	0	NP	0	NP	0	0	0	0	0	0	0	0	0	0	0	0	0	0
2016	35	5	1	2017	A	5	1	2017	A	5	0	0	0	0	NP	0	0	NP	0	NP	0	0	0	0	0	0	0	0	0	0	0	0	0	0
2016	36	2	1	2017	A	2	1	2017	A	2	0	0	0	0	NP	0	0	NP	0	NP	0	0	0	0	0	0	0	0	0	0	0	0	0	0
2016	37	0	1	2017	A	0	1	2017	A	0	0	0	0	0	NP	0	0	NP	0	NP	0	0	0	0	0	0	0	0	0	0	0	0	0	0
2016	38	8	1	2017	A	8	1	2017	A	8	0	0	0	0	NP	0	0	NP	0	NP	0	0	0	0	0	0	0	0	0	0	0	0	0	0
2016	39	1	1	2017	A	1	1	2017	A	1	0	0	0	0	NP	0	0	NP	0	NP	0	0	0	0	0	0	0	0	0	0	0	0	0	0
2016	40	18	1	2017	A	18	1	2017	A	18	0	0	0	0	NP	0	0	NP	0	NP	0	0	0	0	0	0	0	0	0	0	0	0	0	0
2016	41	10	1	2017	A	10	1	2017	A	10	0	0	0	0	NP	0	0	NP	0	NP	0	0	0	0	0	0	0	0	0	0	0	0	0	0
2016	42	0	1	2017	A	0	1	2017	A	0	0	0	0	0	NP	0	0	NP	0	NP	0	0	0	0	0	0	0	0	0	0	0	0	0	0
2016	43	0	1	2017	A	0	1	2017	A	0	0	0	0	0	NP	0	0	NP	0	NP	0	0	0	0	0	0	0	0	0	0	0	0	0	0
2016	44	0	1	2017	A	0	1	2017	A	0	0	0	0	0	NP	0	0	NP	0	NP	0	0	0	0	0	0	0	0	0	0	0	0	0	0
2016	45	0	1	2017	A	0	1	2017	A	0	0	0	0	0	NP	0	0	NP	0	NP	0	0	0	0	0	0	0	0	0	0	0	0	0	0
2016	46	20	1	2017	A	20	1	2017	A	20	0	0	0	0	NP	0	0	NP	0	NP	0	0	0	0	0	0	0	0	0	0	0	0	0	0
2016	47	8	1	2017	A	8	1	2017	A	8	0	0	0	0	NP	0	0	NP	0	NP	0	0	0	0	0	0	0	0	0	0	0	0	0	0
2016	48	0	1	2017	A	0	1	2017	A	0	0	0	0	0	NP	0	0	NP	0	NP	0	0	0	0	0	0	0	0	0	0	0	0	0	0
2016	49	7	1	2017	A	7	1	2017	A	7	0	0	0	0	NP	0	0	NP	0	NP	0	0	0	0	0	0	0	0	0	0	0	0	0	0
2016	50	1	1	2017	A	1	1	2017	A	1	0	0	0	0	NP	0	0	NP	0	NP	0	0	0	0	0	0	0	0	0	0	0	0	0	0
2016	51	0	1	2017	A	0	1	2017	A	0	0	0	0	0	NP	0	0	NP	0	NP	0	0	0	0	0	0	0	0	0	0	0	0	0	0
2016	52	0	1	2017	A	0	1	2017	A	0	0	0	0	0	NP	0	0	NP	0	NP	0	0	0	0	0	0	0	0	0	0	0	0	0	0
2016	53	2	1	2017	A	2	1	2017	A	2	0	0	0	0	NP	0	0	NP	0	NP	0	0	0	0	0	0	0	0	0	0	0	0	0	0
2016	54	0	1	2017	A	0	1	2017	A	0	0	0	0	0	NP	0	0	NP	0	NP	0	0	0	0	0	0	0	0	0	0	0	0	0	0
2016	55	5	1	2017	A	5	1	2017	A	5	0	0	0	0	NP	0	0	NP	0	NP	0	0	0	0	0	0	0	0	0	0	0	0	0	0
2016	56	0	1	2017	A	0	1	2017	A	0	0	0	0	0	NP	0	0	NP	0	NP	0	0	0	0	0	0	0	0	0	0	0	0	0	0
2016	57	2	1	2017	A	2	1	2017	A	2	0	0	0	0	NP	0	0	NP	0	NP	0	0	0	0	0	0	0	0	0	0	0	0	0	0
2016	59	1	1	2017	A	1	1	2017	A	1	0	0	0	0	NP	0	0	NP	0	NP	0	0	0	0	0	0	0	0	0	0	0	0	0	0
2016	60	0	1	2017	A	0	1	2017	A	0	0	0	0	0	NP	0	0	NP	0	NP	0	0	0	0	0	0	0	0	0	0	0	0	0	0
2016	61	15	1	2017	A	15	1	2017	A	15	0	0	0	0	NP	0	0	NP	0	NP	0	0	0	0	0	0	0	0	0	0	0	0	0	0
2016	62	0	1	2017	A	0	1	2017	A	0	0	0	0	0	NP	0	0	NP	0	NP	0	0	0	0	0	0	0	0	0	0	0	0	0	0
2016	63	0	1	2017	A	0	1	2017	A	0	0	0	0	0	NP	0	0	NP	0	NP	0	0	0	0	0	0	0	0	0	0	0	0	0	0
2016	64	0	1	2017	A	0	1	2017	A	0	0	0	0	0	NP	0	0	NP	0	NP	0	0	0	0	0	0	0	0	0	0	0	0	0	0
2016	65	0	1	2017	A	0	1	2017	A	0	0	0	0	0	NP	0	0	NP	0	NP	0	0	0	0	0	0	0	0	0	0	0	0	0	0
2016	66	11	1	2017	A	11	1	2017	A	11	0	0	0	0	NP	0	0	NP	0	NP	0	0	0	0	2	2	0	0	0	0	2	0	0	0
2016	67	4	1	2017	A	4	1	2017	A	4	0	0	0	0	NP	0	0	NP	0	NP	0	0	0	0	0	0	0	0	0	0	0	0	0	0
2016	68	0	1	2017	A	0	1	2017	A	0	0	0	0	0	NP	0	0	NP	0	NP	0	0	0	0	0	0	0	0	0	0	0	0	0	0
2016	69	0	1	2017	A	0	1	2017	A	0	0	0	0	0	NP	0	0	NP	0	NP	0	0	0	0	0	0	0	0	0	0	0	0	0	0
2016	70	0	1	2017	A	0	1	2017	A	0	0	0	0	0	NP	0	0	NP	0	NP	0	0	0	0	0	0	0	0	0	0	0	0	0	0
2016	71	0	1	2017	A	0	1	2017	A	0	0	0	0	0	NP	0	0	NP	0	NP	0	0	0	0	0	0	0	0	0	0	0	0	0	0
2016	72	0	1	2017	A	0	1	2017	A	0	0	0	0	0	NP	0	0	NP	0	NP	0	0	0	0	0	0	0	0	0	0	0	0	0	0
2016	73	2	1	2017	A	2	1	2017	A	2	0	0	0	0	NP	0	0	NP	0	NP	0	0	0	0	0	0	0	0	0	0	0	0	0	0
